# Supplementary material for: Improved photovoltaic performance and robustness of all-polymer solar cells enabled by a polyfullerene guest acceptor
Source: Nat Commun. 2023 Apr 22;14:2323. doi: 10.1038/s41467-023-37738-9 (PMC10122667; doi:10.1038/s41467-023-37738-9)
Supplement: Supplementary file 3 — Source Data [file 41467_2023_37738_MOESM3_ESM.xlsx]

## Sheet: Fig.1c
	PCBM	PFBO-C12	PY-V-γ		PM6
Wavelength(nm)	Absorption	Absorption	Absorption	Wavelength(nm)	Absorption
300	1	0.78265	0.41479	350.003	0.39369
301	1	0.21552	0.3932	350.938	0.39396
302	0.95491	0.26085	0.39523	352.029	0.39412
303	0.91312	0.29925	0.39795	352.964	0.39417
304	0.87834	0.33933	0.40164	354.055	0.39413
305	0.84898	0.3719	0.40475	354.99	0.39397
306	0.82387	0.40736	0.41033	355.924	0.39372
307	0.79882	0.44093	0.41551	357.014	0.39335
308	0.77531	0.47211	0.4194	357.949	0.39289
309	0.76053	0.50524	0.42346	359.039	0.39231
310	0.74151	0.52709	0.42824	359.973	0.39164
311	0.72583	0.55341	0.43279	361.062	0.39086
312	0.70985	0.5804	0.43669	361.996	0.38997
313	0.69453	0.60602	0.43994	362.93	0.38898
314	0.68273	0.62949	0.44274	364.019	0.38788
315	0.66971	0.65133	0.44479	364.952	0.38668
316	0.65745	0.67335	0.44517	366.041	0.38538
317	0.64577	0.69206	0.44646	366.974	0.38397
318	0.635	0.70977	0.44796	368.063	0.38245
319	0.62538	0.72944	0.44837	368.996	0.38083
320	0.61619	0.74885	0.44809	369.928	0.37911
321	0.60872	0.76629	0.44752	371.017	0.37728
322	0.60189	0.78258	0.44662	371.949	0.37534
323	0.59535	0.79644	0.44491	373.037	0.3733
324	0.58884	0.80822	0.44244	373.969	0.37116
325	0.58226	0.82219	0.44049	375.056	0.36891
326	0.5788	0.83847	0.43725	375.988	0.36504
327	0.57636	0.85606	0.43447	377.075	0.36116
328	0.57406	0.8725	0.43171	378.007	0.35731
329	0.5718	0.88731	0.42818	378.938	0.35339
330	0.57032	0.90247	0.42303	380.025	0.34954
331	0.5697	0.91829	0.42141	380.956	0.34561
332	0.56937	0.93299	0.41891	382.042	0.34179
333	0.56985	0.94771	0.4159	382.973	0.338
334	0.57107	0.96146	0.413	384.059	0.33404
335	0.57259	0.97182	0.41098	384.99	0.33046
336	0.57365	0.98071	0.4088	386.075	0.32707
337	0.57451	0.98821	0.40564	387.005	0.32363
338	0.576	0.99495	0.40252	387.936	0.32053
339	0.57804	0.99969	0.39997	389.021	0.31773
340	0.5791	0.99787	0.39805	389.951	0.31533
341	0.58237	0.99995	0.39678	391.035	0.31276
342	0.58585	1	0.39509	391.965	0.31086
343	0.58892	0.99775	0.39278	393.049	0.30893
344	0.59138	0.99284	0.3901	393.979	0.30751
345	0.59417	0.98231	0.38872	395.063	0.30643
346	0.5995	0.98159	0.38735	395.992	0.3059
347	0.60389	0.97402	0.38518	397.075	0.30537
348	0.60744	0.96264	0.38301	398.004	0.30523
349	0.61106	0.95163	0.38163	398.933	0.30507
350	0.61614	0.94088	0.38134	400.016	0.30511
351	0.62043	0.93515	0.38087	400.944	0.30534
352	0.62677	0.92442	0.37877	402.027	0.30575
353	0.63233	0.91321	0.37689	402.955	0.30634
354	0.63621	0.90255	0.37613	404.037	0.30709
355	0.64037	0.88815	0.37595	404.965	0.30794
356	0.64687	0.88	0.37425	406.047	0.30893
357	0.65194	0.86784	0.37292	406.975	0.30998
358	0.65682	0.85555	0.37096	408.056	0.31117
359	0.66237	0.84487	0.36842	408.983	0.31241
360	0.66908	0.83571	0.36579	410.065	0.31364
361	0.67701	0.82653	0.35976	410.992	0.31492
362	0.68226	0.81556	0.35447	412.073	0.31623
363	0.68685	0.80582	0.34891	412.999	0.31754
364	0.69158	0.79677	0.34246	413.925	0.31882
365	0.69669	0.78623	0.33478	415.006	0.3201
366	0.70359	0.77934	0.32656	415.932	0.32138
367	0.71005	0.76469	0.31873	417.012	0.32259
368	0.71559	0.75001	0.31111	417.938	0.32372
369	0.72157	0.7392	0.3043	419.017	0.32487
370	0.73056	0.73355	0.29928	419.943	0.32596
371	0.73734	0.72015	0.29187	421.022	0.32698
372	0.74438	0.71007	0.28615	421.947	0.32795
373	0.75225	0.69851	0.28213	423.026	0.32888
374	0.7603	0.68569	0.27886	423.951	0.32974
375	0.76665	0.6766	0.27435	425.03	0.33057
376	0.7693	0.66287	0.27126	425.954	0.33134
377	0.77423	0.65123	0.26891	427.032	0.33209
378	0.77776	0.63991	0.26788	427.957	0.33283
379	0.77995	0.62964	0.26748	429.034	0.33354
380	0.78573	0.62454	0.26544	429.958	0.33423
381	0.78658	0.61099	0.26813	431.036	0.33496
382	0.78795	0.60063	0.26805	431.959	0.33567
383	0.7902	0.59074	0.26869	433.036	0.33636
384	0.79219	0.58175	0.27078	433.959	0.3371
385	0.79037	0.58056	0.26987	435.036	0.33784
386	0.78894	0.56715	0.27345	435.959	0.33862
387	0.78829	0.5591	0.27542	437.035	0.33941
388	0.78739	0.55031	0.27663	437.958	0.34025
389	0.78698	0.5398	0.27837	439.034	0.34109
390	0.79072	0.53675	0.28208	439.956	0.34198
391	0.78868	0.53121	0.28601	441.032	0.34292
392	0.78395	0.52014	0.28782	441.954	0.34392
393	0.78063	0.50982	0.28985	443.029	0.34497
394	0.77916	0.50216	0.29228	443.95	0.34609
395	0.77528	0.4932	0.29252	445.025	0.34721
396	0.77555	0.48672	0.29592	445.946	0.3484
397	0.77423	0.48056	0.29881	447.021	0.34964
398	0.77168	0.4728	0.3017	447.942	0.35094
399	0.76941	0.46504	0.3048	449.016	0.35226
400	0.76985	0.46228	0.30802	449.936	0.35364
401	0.74239	0.43674	0.316	451.01	0.35503
402	0.73395	0.42583	0.32028	451.93	0.35647
403	0.73222	0.41884	0.32335	453.003	0.358
404	0.73099	0.41184	0.3266	454.076	0.35949
405	0.72933	0.40657	0.33048	454.996	0.36103
406	0.72735	0.39882	0.33385	456.069	0.36262
407	0.72641	0.3936	0.33689	456.988	0.36424
408	0.72514	0.38854	0.3402	458.06	0.36588
409	0.72337	0.38263	0.34375	458.979	0.36758
410	0.72169	0.37593	0.34714	460.051	0.36931
411	0.72059	0.37116	0.35099	460.97	0.37105
412	0.71902	0.3666	0.35405	462.041	0.37282
413	0.71699	0.3613	0.35743	462.959	0.37459
414	0.71497	0.35569	0.36107	464.03	0.37641
415	0.71361	0.35084	0.36443	464.948	0.37831
416	0.71189	0.34647	0.36814	466.019	0.38018
417	0.70917	0.34028	0.37175	466.936	0.38209
418	0.7068	0.33584	0.37521	468.007	0.38404
419	0.70464	0.33257	0.37863	468.924	0.38608
420	0.7018	0.32768	0.38221	469.994	0.38812
421	0.69896	0.32434	0.38629	471.063	0.39021
422	0.69568	0.31986	0.38988	471.98	0.39234
423	0.69277	0.31691	0.39318	473.049	0.39451
424	0.68998	0.31465	0.3964	473.965	0.39672
425	0.68622	0.30906	0.39979	475.034	0.39902
426	0.68295	0.30654	0.40359	475.95	0.40142
427	0.67956	0.30356	0.40684	477.019	0.40392
428	0.67622	0.30019	0.41028	477.934	0.40637
429	0.67294	0.29652	0.41395	479.002	0.40898
430	0.6695	0.29256	0.41687	480.07	0.41162
431	0.66618	0.28902	0.42024	480.985	0.41438
432	0.66318	0.28643	0.42366	482.052	0.41721
433	0.66016	0.28346	0.42709	482.967	0.42015
434	0.65703	0.27971	0.43052	484.034	0.42319
435	0.6543	0.2769	0.43413	484.948	0.42629
436	0.65137	0.27365	0.438	486.014	0.42952
437	0.64878	0.27039	0.44176	486.928	0.43281
438	0.64671	0.26769	0.44567	487.994	0.43622
439	0.64513	0.26558	0.44988	489.06	0.43974
440	0.64346	0.26208	0.45406	489.974	0.44336
441	0.64184	0.25838	0.45794	491.039	0.44706
442	0.64064	0.25498	0.46185	491.952	0.45086
443	0.63979	0.2524	0.46585	493.017	0.45474
444	0.63916	0.2508	0.4699	493.929	0.45877
445	0.63884	0.24846	0.47375	494.994	0.46288
446	0.63837	0.24553	0.47786	496.058	0.46711
447	0.6381	0.24235	0.48178	496.97	0.47144
448	0.63823	0.23921	0.4855	498.034	0.47589
449	0.63881	0.23643	0.48913	498.946	0.48047
450	0.63944	0.23476	0.49258	500.009	0.48516
451	0.64029	0.23252	0.49587	501.072	0.48992
452	0.64091	0.22968	0.49875	501.983	0.49479
453	0.64141	0.22666	0.50141	503.046	0.49975
454	0.64208	0.22388	0.50396	503.957	0.50481
455	0.64306	0.22134	0.50592	505.019	0.51003
456	0.64421	0.21959	0.50765	505.93	0.5153
457	0.64529	0.21746	0.50886	506.991	0.52066
458	0.64644	0.2152	0.5097	508.053	0.52604
459	0.64747	0.21304	0.5104	508.963	0.53153
460	0.6482	0.21104	0.51102	510.024	0.53709
461	0.6493	0.20893	0.51108	510.933	0.54268
462	0.65021	0.20632	0.51089	511.994	0.54838
463	0.65131	0.2039	0.51061	513.054	0.55412
464	0.65207	0.20202	0.51021	513.963	0.55992
465	0.65253	0.20046	0.50963	515.023	0.56576
466	0.65349	0.19845	0.50879	515.932	0.57163
467	0.65424	0.19664	0.5078	516.991	0.57763
468	0.65459	0.19425	0.50666	518.051	0.58369
469	0.6548	0.19193	0.50538	518.958	0.58972
470	0.65493	0.18978	0.50412	520.017	0.59575
471	0.65494	0.18767	0.50303	520.925	0.60184
472	0.65486	0.18593	0.50158	521.983	0.60796
473	0.65475	0.1842	0.50058	523.041	0.61411
474	0.65432	0.18238	0.49957	523.948	0.6203
475	0.65366	0.18057	0.49852	525.006	0.62652
476	0.65309	0.179	0.49758	526.063	0.63281
477	0.65214	0.17635	0.49675	526.969	0.63911
478	0.65105	0.17453	0.49596	528.026	0.64543
479	0.64984	0.17304	0.49511	528.932	0.65183
480	0.64853	0.17142	0.49431	529.989	0.65826
481	0.64711	0.16918	0.49386	531.045	0.66476
482	0.64487	0.16691	0.49312	531.95	0.67134
483	0.64284	0.1651	0.49248	533.006	0.67791
484	0.64083	0.16384	0.49169	534.062	0.68461
485	0.63865	0.16283	0.49064	534.966	0.69132
486	0.63615	0.16142	0.48938	536.021	0.69813
487	0.63376	0.15959	0.48848	536.925	0.70502
488	0.63124	0.1587	0.48712	537.98	0.71193
489	0.62863	0.15731	0.48551	539.034	0.71893
490	0.62586	0.15548	0.48377	539.938	0.72603
491	0.62279	0.15457	0.48197	540.992	0.7332
492	0.61954	0.15283	0.47971	542.046	0.74048
493	0.61641	0.15099	0.47708	542.948	0.74789
494	0.61327	0.14976	0.47432	544.002	0.75531
495	0.60995	0.14888	0.47133	545.055	0.76275
496	0.60627	0.14749	0.4678	545.957	0.77031
497	0.60294	0.14655	0.46422	547.009	0.77794
498	0.59937	0.14525	0.46006	548.062	0.78561
499	0.59573	0.14443	0.4554	548.963	0.79329
500	0.59207	0.14363	0.45037	550.015	0.80095
501	0.58839	0.14181	0.44515	551.066	0.80863
502	0.58452	0.14106	0.43968	551.967	0.81632
503	0.5805	0.13985	0.43396	553.018	0.82396
504	0.57676	0.13927	0.42813	554.069	0.83166
505	0.5732	0.13898	0.42228	554.969	0.83921
506	0.56952	0.13806	0.41652	556.02	0.84655
507	0.56568	0.137	0.41091	557.07	0.85384
508	0.56221	0.13651	0.40504	557.969	0.86101
509	0.55879	0.13592	0.39939	559.019	0.86808
510	0.55537	0.1355	0.3939	560.068	0.8749
511	0.55195	0.1357	0.38835	560.967	0.88148
512	0.54835	0.13504	0.38282	562.016	0.88783
513	0.54484	0.13492	0.37736	563.064	0.89398
514	0.5413	0.13489	0.37221	563.963	0.89979
515	0.53772	0.13468	0.36729	565.011	0.90532
516	0.53415	0.13423	0.3625	566.058	0.91056
517	0.53085	0.13444	0.3581	566.956	0.91547
518	0.52745	0.13397	0.35417	568.003	0.92001
519	0.52408	0.13397	0.35042	569.05	0.92413
520	0.52071	0.13429	0.34679	569.947	0.92793
521	0.51728	0.13447	0.34332	570.994	0.9313
522	0.51402	0.13417	0.34048	572.04	0.93433
523	0.51088	0.13468	0.33748	572.936	0.93696
524	0.50761	0.13492	0.33468	573.982	0.93921
525	0.50425	0.13512	0.33202	575.027	0.94113
526	0.50086	0.13565	0.32942	576.072	0.94264
527	0.4973	0.13619	0.32727	576.968	0.94383
528	0.49392	0.13667	0.32476	578.013	0.94466
529	0.49046	0.13687	0.32243	579.057	0.94516
530	0.48694	0.13698	0.32033	579.952	0.94557
531	0.48345	0.13723	0.3184	580.996	0.94578
532	0.47999	0.13765	0.31648	582.039	0.94566
533	0.47674	0.13786	0.31438	582.933	0.94531
534	0.47352	0.1382	0.31216	583.976	0.94485
535	0.47026	0.13882	0.30992	585.019	0.94436
536	0.46699	0.13971	0.30774	586.062	0.94389
537	0.464	0.14053	0.30569	586.955	0.94336
538	0.46107	0.14077	0.30342	587.997	0.94285
539	0.45809	0.14132	0.30119	589.039	0.94249
540	0.45528	0.14196	0.29892	589.931	0.94215
541	0.45273	0.14248	0.29656	590.972	0.9419
542	0.45013	0.14314	0.29435	592.013	0.9419
543	0.44749	0.14345	0.29222	593.054	0.94208
544	0.44506	0.14424	0.28986	593.946	0.9425
545	0.44261	0.14482	0.28742	594.986	0.94308
546	0.44	0.14476	0.28504	596.026	0.94422
547	0.43766	0.14534	0.28278	597.065	0.9455
548	0.43553	0.14623	0.28062	597.956	0.94695
549	0.4331	0.14661	0.27845	598.995	0.94871
550	0.43075	0.14691	0.27634	600.034	0.95073
551	0.42877	0.14751	0.27443	601.072	0.95326
552	0.42647	0.14797	0.27307	601.962	0.95592
553	0.42423	0.14816	0.27138	603	0.9588
554	0.42201	0.14854	0.26991	604.037	0.96193
555	0.41976	0.14897	0.26859	604.927	0.96518
556	0.41747	0.14928	0.26736	605.964	0.96847
557	0.41517	0.14968	0.26662	607	0.97212
558	0.4126	0.15048	0.26583	608.037	0.97562
559	0.40981	0.15099	0.26511	609.073	0.9791
560	0.40701	0.15134	0.26456	609.961	0.9824
561	0.40433	0.15175	0.26425	610.997	0.98565
562	0.4015	0.15199	0.26425	612.032	0.9886
563	0.39847	0.15262	0.26428	613.067	0.9916
564	0.39535	0.15321	0.26451	613.954	0.99412
565	0.39221	0.15358	0.26494	614.989	0.99646
566	0.38908	0.15371	0.26559	616.023	0.9981
567	0.38571	0.15394	0.26647	617.057	0.99932
568	0.3823	0.15457	0.26758	617.943	1
569	0.37866	0.15522	0.26888	618.977	0.99982
570	0.37493	0.15565	0.27032	620.01	0.99909
571	0.37127	0.15578	0.27186	621.043	0.99769
572	0.36734	0.15651	0.27351	621.928	0.9955
573	0.36347	0.15668	0.27536	622.96	0.99223
574	0.35958	0.15711	0.2773	623.992	0.98807
575	0.35566	0.15762	0.27936	625.024	0.98315
576	0.35166	0.15777	0.28162	626.056	0.97721
577	0.34757	0.15768	0.28403	626.939	0.97037
578	0.34372	0.15801	0.2865	627.97	0.96266
579	0.33986	0.15878	0.28906	629.001	0.95389
580	0.33596	0.15949	0.29174	630.031	0.94424
581	0.33209	0.15959	0.29456	631.061	0.93353
582	0.32813	0.15965	0.29732	631.944	0.92178
583	0.32438	0.15978	0.30007	632.973	0.90939
584	0.3207	0.16036	0.30293	634.003	0.89619
585	0.31695	0.16082	0.30588	635.031	0.88228
586	0.31302	0.16049	0.30885	636.06	0.86724
587	0.30944	0.16088	0.31175	636.941	0.85148
588	0.30557	0.16058	0.31491	637.969	0.83509
589	0.30181	0.16091	0.31804	638.997	0.81816
590	0.29811	0.16169	0.32118	640.024	0.80056
591	0.29425	0.16209	0.32454	641.052	0.7824
592	0.29008	0.16205	0.32817	641.932	0.76402
593	0.28613	0.16221	0.33189	642.958	0.74523
594	0.28231	0.16265	0.33549	643.984	0.72609
595	0.27856	0.16313	0.33906	645.01	0.70658
596	0.27483	0.1633	0.34279	646.036	0.68712
597	0.27098	0.16337	0.34635	647.061	0.66733
598	0.26733	0.16342	0.35006	647.94	0.64758
599	0.26372	0.16377	0.35392	648.965	0.62791
600	0.26015	0.1643	0.35789	649.989	0.60835
601	0.25666	0.16464	0.36192	651.013	0.58893
602	0.25304	0.16483	0.36609	652.037	0.56959
603	0.24957	0.16526	0.37029	653.061	0.55055
604	0.24626	0.16562	0.37451	653.938	0.53182
605	0.24318	0.1658	0.37868	654.961	0.5134
606	0.24038	0.16579	0.38273	655.983	0.49533
607	0.23737	0.16602	0.38699	657.005	0.4778
608	0.23489	0.16624	0.39109	658.028	0.46042
609	0.23232	0.16613	0.39514	659.049	0.44379
610	0.22972	0.16583	0.39921	660.071	0.42749
611	0.22747	0.16579	0.4034	660.946	0.41177
612	0.22527	0.16607	0.40747	661.967	0.39668
613	0.22305	0.16596	0.41174	662.987	0.38216
614	0.22095	0.16595	0.41575	664.007	0.36801
615	0.21896	0.16602	0.41957	665.027	0.35444
616	0.21698	0.16577	0.42367	666.047	0.34123
617	0.21503	0.16592	0.42768	667.066	0.32881
618	0.21309	0.16525	0.43148	667.939	0.31683
619	0.21116	0.16478	0.43547	668.958	0.30525
620	0.2093	0.16475	0.43963	669.976	0.29438
621	0.20761	0.16474	0.44365	670.995	0.28389
622	0.20564	0.1649	0.4475	672.012	0.27376
623	0.20371	0.16454	0.45162	673.03	0.26403
624	0.2017	0.16434	0.45577	674.047	0.25492
625	0.19962	0.16435	0.45987	675.063	0.24627
626	0.19754	0.16401	0.46401	675.935	0.23793
627	0.19539	0.1637	0.46813	676.951	0.23007
628	0.19329	0.1636	0.47218	677.967	0.22265
629	0.19115	0.16334	0.47616	678.982	0.21532
630	0.18898	0.16289	0.48008	679.997	0.2086
631	0.18692	0.1626	0.48403	681.012	0.20212
632	0.1847	0.16251	0.48784	682.027	0.196
633	0.18255	0.16226	0.4919	683.041	0.1902
634	0.18035	0.16214	0.49602	684.055	0.18454
635	0.17805	0.16207	0.50007	685.069	0.17912
636	0.17574	0.16155	0.50396	685.937	0.17397
637	0.17369	0.16123	0.50796	686.95	0.16916
638	0.17166	0.161	0.51178	687.963	0.16461
639	0.16964	0.16072	0.51545	688.975	0.16022
640	0.16771	0.16037	0.51899	689.987	0.15596
641	0.16603	0.16001	0.52244	690.999	0.15194
642	0.1641	0.15947	0.52565	692.01	0.14822
643	0.16227	0.15924	0.52891	693.021	0.14448
644	0.16065	0.15889	0.532	694.032	0.14091
645	0.15914	0.15845	0.53494	695.043	0.13754
646	0.15758	0.15819	0.53792	696.053	0.13437
647	0.15602	0.15745	0.54084	697.062	0.13135
648	0.15466	0.15725	0.54352	698.072	0.12841
649	0.15333	0.15706	0.54613	698.937	0.12548
650	0.15201	0.15674	0.54868	699.946	0.12282
651	0.15072	0.15627	0.55115	700.954	0.12013
652	0.14949	0.15561	0.55343	701.962	0.11764
653	0.14849	0.15567	0.55574	702.97	0.11518
654	0.14737	0.15536	0.55807	703.977	0.11284
655	0.14627	0.1549	0.56035	704.985	0.11059
656	0.14518	0.15446	0.56253	705.991	0.10844
657	0.14372	0.15381	0.56455	706.998	0.10635
658	0.14276	0.15366	0.56678	708.004	0.10431
659	0.14167	0.15326	0.56905	709.01	0.10243
660	0.14065	0.15285	0.57131	710.015	0.10046
661	0.13985	0.15268	0.57349	711.02	0.09861
662	0.13886	0.15236	0.57542	712.025	0.09695
663	0.13804	0.15234	0.57767	713.03	0.0952
664	0.13733	0.15235	0.58001	714.034	0.09363
665	0.13674	0.15236	0.58241	715.037	0.09203
666	0.13627	0.15243	0.58494	716.041	0.09045
667	0.13562	0.15194	0.58743	717.044	0.0889
668	0.13499	0.15144	0.58977	718.047	0.08738
669	0.13431	0.15095	0.59208	719.049	0.08592
670	0.13365	0.15046	0.59442	720.051	0.08455
671	0.13323	0.14997	0.59685	721.053	0.08312
672	0.13257	0.14948	0.59931	722.054	0.08174
673	0.13205	0.14898	0.60195	723.056	0.08035
674	0.13161	0.14831	0.60476	724.056	0.07913
675	0.1312	0.14751	0.60769	725.057	0.07784
676	0.13086	0.14738	0.61081	726.057	0.07658
677	0.13053	0.14681	0.61395	727.056	0.07535
678	0.13014	0.14601	0.61726	728.056	0.07417
679	0.12973	0.14523	0.62069	729.055	0.07302
680	0.1294	0.14469	0.6242	730.054	0.07196
681	0.12904	0.14424	0.62792	731.052	0.07087
682	0.12842	0.14357	0.63152	732.05	0.06987
683	0.12794	0.14299	0.63533	733.047	0.06872
684	0.12759	0.14251	0.63931	734.045	0.06783
685	0.12711	0.14193	0.64318	735.042	0.06699
686	0.12667	0.14172	0.64711	736.038	0.06612
687	0.12602	0.14089	0.65108	737.035	0.06523
688	0.12532	0.14021	0.65511	738.03	0.0644
689	0.12466	0.13989	0.65914	739.026	0.06343
690	0.12402	0.13959	0.66301	740.021	0.06257
691	0.12327	0.13872	0.66717	741.016	0.06178
692	0.12248	0.13794	0.67114	742.011	0.06089
693	0.12173	0.13751	0.67509	743.005	0.06004
694	0.12096	0.13724	0.67909	743.999	0.05929
695	0.11994	0.13644	0.68311	744.992	0.0584
696	0.11918	0.13604	0.68696	745.985	0.05767
697	0.11819	0.13537	0.69079	746.978	0.05681
698	0.11711	0.13471	0.69468	747.97	0.05601
699	0.11597	0.13417	0.69867	748.962	0.05521
700	0.11467	0.13355	0.70273	749.954	0.05459
701	0.11349	0.13304	0.70662	750.945	0.05363
702	0.11213	0.13227	0.71024	751.936	0.05301
703	0.11079	0.13148	0.7138	753.068	0.05228
704	0.10957	0.13083	0.71731	754.059	0.05155
705	0.10839	0.13031	0.72046	755.049	0.0508
706	0.10711	0.12972	0.72342	756.038	0.0501
707	0.10595	0.1291	0.72602	757.027	0.04936
708	0.10484	0.12845	0.72844	758.016	0.04876
709	0.10372	0.12786	0.73075	759.004	0.04809
710	0.10256	0.12765	0.7327	759.993	0.04752
711	0.10161	0.1267	0.73476	760.98	0.04678
712	0.10067	0.12607	0.73641	761.968	0.04624
713	0.0997	0.12545	0.73794	762.955	0.04548
714	0.09869	0.12464	0.73954	763.941	0.04482
715	0.09794	0.12416	0.74082	765.068	0.04402
716	0.09718	0.12351	0.74178	766.054	0.04337
717	0.09637	0.12275	0.7427	767.04	0.04285
718	0.09561	0.12218	0.74354	768.025	0.04243
719	0.095	0.12185	0.74423	769.01	0.04183
720	0.09446	0.12106	0.74484	769.994	0.04122
721	0.09391	0.12043	0.74537	770.978	0.04058
722	0.09341	0.1198	0.74579	771.962	0.04004
723	0.09298	0.11925	0.74609	772.945	0.03953
724	0.09259	0.11875	0.74631	774.069	0.03896
725	0.09213	0.11793	0.74654	775.051	0.03825
726	0.09179	0.11699	0.7467	776.033	0.03778
727	0.09155	0.11632	0.74689	777.015	0.03734
728	0.09133	0.11575	0.74709	777.997	0.03682
729	0.09105	0.11507	0.74729	778.978	0.03642
730	0.09078	0.11445	0.74739	779.958	0.03598
731	0.09061	0.11396	0.74777	780.939	0.03561
732	0.09047	0.11322	0.74818	782.059	0.035
733	0.09032	0.11243	0.74865	783.038	0.03457
734	0.09015	0.11189	0.74927	784.017	0.03415
735	0.09013	0.111	0.7499	784.996	0.03363
736	0.09018	0.11022	0.75088	785.975	0.0332
737	0.09001	0.10939	0.75204	786.953	0.03268
738	0.08973	0.10852	0.75337	787.93	0.03221
739	0.08959	0.10769	0.75493	789.047	0.03155
740	0.08969	0.10692	0.75674	790.024	0.03132
741	0.08968	0.10617	0.75863	791.001	0.03094
742	0.08964	0.10571	0.76074	791.977	0.03065
743	0.08962	0.10522	0.76311	792.953	0.03027
744	0.08972	0.10421	0.76571	794.067	0.02986
745	0.08978	0.10351	0.7685	795.042	0.02936
746	0.08993	0.10305	0.77169	796.017	0.02909
747	0.09007	0.10228	0.77492	796.991	0.02865
748	0.0902	0.10146	0.77838	797.965	0.02834
749	0.09039	0.10128	0.78252	798.939	0.028
750	0.09037	0.10081	0.78636	800.051	0.02767
751	0.09048	0.09979	0.79055	801.023	0.0272
752	0.09046	0.09907	0.79489	801.996	0.02701
753	0.09037	0.0986	0.79926	802.967	0.0266
754	0.09047	0.09764	0.80366	803.939	0.02632
755	0.09059	0.09715	0.80872	805.049	0.02599
756	0.0908	0.09653	0.81371	806.02	0.02567
757	0.09086	0.09588	0.8189	806.99	0.02539
758	0.09081	0.09525	0.82435	807.96	0.02526
759	0.09109	0.09462	0.82978	809.068	0.02507
760	0.09093	0.09417	0.83559	810.037	0.02487
761	0.09105	0.09336	0.84154	811.006	0.02455
762	0.09107	0.09247	0.8475	811.974	0.02431
763	0.0909	0.09173	0.85344	812.942	0.02392
764	0.09126	0.09104	0.85966	814.048	0.02392
765	0.09128	0.09039	0.86639	815.015	0.02376
766	0.09139	0.08982	0.87358	815.982	0.02374
767	0.09144	0.08914	0.88095	816.948	0.02338
768	0.09126	0.08821	0.88825	818.052	0.02315
769	0.09098	0.0872	0.89547	819.018	0.0228
770	0.09096	0.08592	0.90258	819.983	0.02255
771	0.0912	0.0853	0.9095	820.948	0.02227
772	0.09148	0.08502	0.91606	822.05	0.02185
773	0.09152	0.08452	0.9222	823.014	0.02165
774	0.09131	0.08368	0.92829	823.977	0.02144
775	0.09158	0.08327	0.93425	824.941	0.02128
776	0.09153	0.08263	0.9401	826.041	0.02105
777	0.09132	0.0818	0.94591	827.003	0.02084
778	0.0915	0.08111	0.95173	827.965	0.02074
779	0.09126	0.08038	0.95689	829.064	0.02054
780	0.09131	0.07938	0.96179	830.025	0.02021
781	0.09122	0.07855	0.96676	830.986	0.01996
782	0.091	0.07792	0.97159	831.946	0.0198
783	0.09105	0.07724	0.97574	833.043	0.01992
784	0.09115	0.0768	0.97943	834.003	0.01967
785	0.09096	0.0761	0.98277	834.962	0.01962
786	0.09079	0.0754	0.98575	836.058	0.01942
787	0.09068	0.07474	0.98844	837.016	0.01931
788	0.09037	0.07386	0.99099	837.974	0.01908
789	0.09024	0.0733	0.99294	839.068	0.01887
790	0.09018	0.07263	0.99489	840.025	0.01898
791	0.09008	0.07195	0.9967	840.982	0.01854
792	0.08993	0.0713	0.99817	841.938	0.0184
793	0.08985	0.07053	0.99901	843.03	0.01802
794	0.08965	0.06991	0.99952	843.986	0.01794
795	0.08933	0.06926	0.99994	844.941	0.01783
796	0.08907	0.06863	1	846.031	0.01764
797	0.08895	0.06802	0.99951	846.986	0.01751
798	0.08875	0.0674	0.99869	847.939	0.01732
799	0.08854	0.0669	0.99734	849.029	0.0173
800	0.08828	0.06604	0.99551	849.982	0.01711
801	0.08798	0.06509	0.99336	850.934	0.01686
802	0.08767	0.06439	0.991	852.022	0.01673
803	0.08744	0.06388	0.98793	852.974	0.01649
804	0.08718	0.06312	0.98436	854.061	0.01639
805	0.08681	0.06227	0.98066	855.011	0.0162
806	0.08646	0.06144	0.97687	855.962	0.01608
807	0.08629	0.06078	0.97293	857.047	0.01611
808	0.08597	0.06051	0.96848	857.997	0.01607
809	0.08568	0.05977	0.96358	858.946	0.01596
810	0.08531	0.05898	0.95831	860.03	0.01564
811	0.08491	0.0583	0.95278	860.978	0.0154
812	0.08463	0.05774	0.94708	862.061	0.01526
813	0.0842	0.05668	0.94079	863.009	0.01528
814	0.08384	0.0562	0.93421	863.956	0.01536
815	0.08351	0.05559	0.92761	865.037	0.01505
816	0.08323	0.05477	0.92102	865.983	0.01474
817	0.08308	0.05411	0.91433	867.064	0.0144
818	0.08271	0.05392	0.90748	868.009	0.01432
819	0.0823	0.05314	0.90056	868.954	0.01405
820	0.08196	0.0525	0.89357	870.033	0.01386
821	0.08174	0.05212	0.88631	870.977	0.01367
822	0.08155	0.05146	0.87836	872.055	0.01355
823	0.08121	0.05118	0.87018	872.998	0.01363
824	0.08074	0.05039	0.86143	873.941	0.01351
825	0.0803	0.04959	0.85226	875.017	0.01338
826	0.07997	0.04902	0.84285	875.959	0.01336
827	0.0798	0.0485	0.8335	877.035	0.01341
828	0.07949	0.04782	0.82398	877.976	0.01329
829	0.07908	0.04711	0.81437	879.05	0.0131
830	0.07867	0.0464	0.80433	879.99	0.01301
831	0.07837	0.04572	0.79364	881.064	0.01308
832	0.07821	0.04523	0.78244	882.003	0.01298
833	0.07789	0.04537	0.77045	882.941	0.01288
834	0.07734	0.04441	0.75766	884.014	0.0126
835	0.07681	0.04321	0.74447	884.951	0.01234
836	0.07652	0.04266	0.73121	886.023	0.01206
837	0.07634	0.04257	0.71779	886.959	0.01187
838	0.07595	0.04192	0.70486	888.029	0.01153
839	0.07554	0.04107	0.69219	888.965	0.01148
840	0.0752	0.04042	0.67971	890.034	0.01122
841	0.07495	0.04022	0.66733	890.969	0.011
842	0.07471	0.0395	0.65462	892.038	0.01116
843	0.0745	0.03937	0.64195	892.972	0.01115
844	0.07411	0.0386	0.62891	894.039	0.01111
845	0.07366	0.03755	0.61553	894.972	0.01104
846	0.07339	0.03704	0.60201	896.038	0.01093
847	0.07319	0.03685	0.58825	896.97	0.01091
848	0.0728	0.03642	0.57503	898.035	0.01075
849	0.07249	0.036	0.56194	898.967	0.01089
850	0.07228	0.03557	0.54915	900.031	0.01064
851	0.07204	0.03492	0.53707	900.961	0.0106
852	0.07163	0.03413	0.52529	902.024	0.01055
853	0.07147	0.03387	0.51392	902.953	0.01047
854	0.07117	0.03323	0.50262	904.015	0.01042
855	0.07075	0.03242	0.49116	904.944	0.01036
856	0.07051	0.03244	0.4794	906.005	0.0102
857	0.07024	0.03174	0.46711	907.065	0.01017
858	0.07	0.0313	0.45507	907.992	0.01025
859	0.06975	0.03092	0.44306	909.052	0.01006
860	0.06948	0.0305	0.43117	909.978	0.01006
861	0.06913	0.03013	0.4199	911.036	0.01008
862	0.06895	0.02929	0.40908	911.961	0.01019
863	0.06879	0.02908	0.39865	913.018	0.0101
864	0.06853	0.02882	0.38826	913.943	0.00986
865	0.06813	0.0282	0.37776	914.999	0.00953
866	0.06771	0.02773	0.36721	916.054	0.0096
867	0.06743	0.02718	0.35638	916.978	0.00966
868	0.06721	0.02677	0.34565	918.032	0.0095
869	0.06692	0.0263	0.33495	918.954	0.00938
870	0.0665	0.02566	0.32435	920.007	0.00931
871	0.0662	0.02509	0.31447	921.06	0.00913
872	0.06591	0.02458	0.30553	921.981	0.00904
873	0.06571	0.02431	0.29725	923.033	0.00877
874	0.06542	0.02399	0.2894	923.952	0.00851
875	0.06495	0.02344	0.2818	925.003	0.00845
876	0.06484	0.02312	0.27441	926.053	0.00853
877	0.06419	0.02213	0.26746	926.971	0.00818
878	0.06391	0.02144	0.26082	928.021	0.00819
879	0.06378	0.02104	0.25444	928.938	0.00823
880	0.06344	0.02078	0.24828	929.986	0.00815
881	0.06336	0.02097	0.24228	931.033	0.00786
882	0.06288	0.02064	0.23641	931.949	0.00793
883	0.06263	0.02033	0.23104	932.995	0.00756
884	0.0625	0.0199	0.22608	934.041	0.00731
885	0.06217	0.01904	0.22132	934.956	0.00723
886	0.06167	0.01848	0.21695	936	0.00718
887	0.06125	0.01826	0.21276	937.044	0.00708
888	0.06102	0.01812	0.20867	937.957	0.00726
889	0.06098	0.01801	0.20461	939	0.00721
890	0.06107	0.01794	0.20047	940.043	0.00712
891	0.0603	0.01749	0.19647	940.954	0.00723
892	0.06017	0.01703	0.19232	941.996	0.00707
893	0.05999	0.01663	0.18849	943.036	0.00708
894	0.05953	0.01619	0.18501	943.947	0.00686
895	0.05886	0.01548	0.18161	944.986	0.0069
896	0.05867	0.01522	0.17847	946.025	0.00668
897	0.05875	0.01544	0.17543	947.064	0.00663
898	0.05874	0.01517	0.17253	947.972	0.00665
899	0.05841	0.01439	0.16971	949.009	0.00664
900	0.0576	0.01432	0.16671	950.046	0.00646
901	0.05747	0.01376	0.16375	950.953	0.00651
902	0.05737	0.01334	0.16076	951.988	0.00643
903	0.05714	0.01307	0.15779	953.024	0.00617
904	0.05672	0.01286	0.1549	954.058	0.00608
905	0.05615	0.01246	0.15216	954.963	0.00595
906	0.05535	0.01136	0.14972	955.996	0.00573
907	0.05532	0.01135	0.14741	957.029	0.00581
908	0.05538	0.01153	0.14531	958.061	0.00573
909	0.05494	0.01112	0.14344	958.964	0.0053
910	0.05405	0.0103	0.14155	959.995	0.0053
911	0.05365	0.00999	0.13973	961.025	0.00519
912	0.05336	0.0097	0.13788	962.055	0.00471
913	0.05324	0.00947	0.13612	962.956	0.00474
914	0.05333	0.00936	0.13454	963.985	0.00416
915	0.05338	0.00912	0.13279	965.013	0.00406
916	0.05267	0.00834	0.13119	966.041	0.00401
917	0.05201	0.00783	0.12962	966.939	0.00379
918	0.05159	0.00767	0.12815	967.966	0.00346
919	0.05142	0.00774	0.12685	968.992	0.0034
920	0.05137	0.00758	0.12563	970.017	0.00318
921	0.05133	0.00774	0.12435	971.042	0.00316
922	0.05124	0.00779	0.12307	971.938	0.00302
923	0.05105	0.00756	0.12179	972.962	0.00267
924	0.0507	0.00697	0.12051	973.985	0.00257
925	0.0502	0.00625	0.11908	975.007	0.00247
926	0.0494	0.00576	0.11777	976.029	0.00235
927	0.04878	0.00539	0.11665	977.05	0.00223
928	0.04843	0.00535	0.1156	977.943	0.00211
929	0.04821	0.00599	0.11442	978.963	0.00199
930	0.04777	0.00523	0.11341	979.983	0.00187
931	0.0474	0.00486	0.11233	981.001	0.00176
932	0.04724	0.00474	0.11124	982.02	0.00165
933	0.04736	0.0048	0.11013	983.037	0.00154
934	0.04771	0.00501	0.10899	984.054	0.00143
935	0.04629	0.00391	0.10821	984.944	0.00132
936	0.04636	0.00417	0.10694	985.96	0.00122
937	0.04631	0.00456	0.10561	986.975	0.00112
938	0.04554	0.0043	0.10445	987.99	0.00102
939	0.04475	0.00316	0.10345	989.004	0.000924057
940	0.0444	0.00338	0.1025	990.017	0.000829397
941	0.04442	0.00351	0.10153	991.03	0.000736868
942	0.04446	0.00359	0.1006	992.042	0.00064647
943	0.04421	0.00348	0.09972	993.054	0.000558202
944	0.04346	0.00261	0.09891	993.939	0.000472066
945	0.04269	0.0024	0.09815	994.949	0.000388061
946	0.04224	0.00224	0.09734	995.959	0.000306187
947	0.04196	0.00207	0.09648	996.968	0.000226444
948	0.04162	0.00188	0.0956	997.977	0.000148832
949	0.0411	0.00153	0.09479	998.985	7.33503e-05
950	0.04079	0.00141	0.09407	999.992	0
951	0.04059	0.00121	0.09324
952	0.0407	0.00117	0.09242
953	0.04115	0.00148	0.09169
954	0.0409	0.00201	0.09086
955	0.03986	0.00122	0.09026
956	0.03977	0.00115	0.08962
957	0.04008	0.0016	0.08886
958	0.03975	0.00184	0.08799
959	0.03881	0.00128	0.08734
960	0.03817	0.00112	0.0866
961	0.03771	0.000777721	0.08592
962	0.03753	0.000485794	0.08527
963	0.03779	0.000728669	0.08457
964	0.03784	0.00102	0.0839
965	0.03774	0.000982093	0.08325
966	0.03744	0.001	0.08254
967	0.03687	0.000988549	0.08176
968	0.03598	0.000586975	0.0809
969	0.03509	0.00027027	0.08005
970	0.03515	0.000747656	0.07934
971	0.03496	0.000680415	0.07851
972	0.03426	6.30337e-05	0.07763
973	0.0336	0.000133495	0.07701
974	0.03339	0.000222268	0.07625
975	0.03298	0.000114003	0.07554
976	0.03267	2.30333e-05	0.07489
977	0.0327	0.000208712	0.0743
978	0.03324	0.00104	0.07374
979	0.03259	0.000752599	0.07308
980	0.03173	0.000397688	0.07244
981	0.03103	0.000118407	0.07178
982	0.03069	0	0.07113
983	0.03073	0.000131412	0.07055
984	0.03093	0.00071123	0.06995
985	0.03053	0.000601528	0.06935
986	0.02992	0.000346974	0.06873
987	0.02956	0.000534804	0.06813
988	0.02989	0.0014	0.06776
989	0.02958	0.00127	0.0671
990	0.02886	0.00101	0.06648
991	0.02843	0.000984697	0.06591
992	0.0287	0.00125	0.06538
993	0.02807	0.000889287	0.06488
994	0.02734	0.000457798	0.06418
995	0.02725	0.000548322	0.06351
996	0.02742	0.00104	0.06294
997	0.02721	0.00153	0.06247
998	0.02628	0.00112	0.06171
999	0.02589	0.00122	0.06104
1000	0.02561	0.00131	0.06034
1001	0.02527	0.00133	0.05965
1002	0.02482	0.00141	0.05905
1003	0.02451	0.00162	0.05836
1004	0.02407	0.00175	0.05766
1005	0.02377	0.00183	0.05698
1006	0.02362	0.00186	0.05633
1007	0.02343	0.00191	0.05574
1008	0.02301	0.00227	0.05505
1009	0.02291	0.00275	0.05443
1010	0.02262	0.00308	0.05383
1011	0.0221	0.00318	0.05322
1012	0.02175	0.00322	0.05259
1013	0.02172	0.00327	0.052
1014	0.02117	0.00322	0.0515
1015	0.02087	0.00336	0.05092
1016	0.02091	0.00368	0.05023
1017	0.02029	0.00362	0.04959
1018	0.02016	0.00404	0.04911
1019	0.01997	0.00453	0.0485
1020	0.01975	0.0048	0.0479
1021	0.0195	0.00479	0.04738
1022	0.01901	0.0049	0.04691
1023	0.01856	0.0048	0.04634
1024	0.01834	0.00516	0.04587
1025	0.01829	0.00562	0.04536
1026	0.01822	0.00582	0.04474
1027	0.01758	0.00571	0.04419
1028	0.01758	0.00595	0.04354
1029	0.01739	0.00612	0.04294
1030	0.01707	0.00629	0.04238
1031	0.01682	0.00663	0.04178
1032	0.01652	0.00721	0.04104
1033	0.01624	0.00765	0.04039
1034	0.01586	0.00806	0.03983
1035	0.0154	0.00833	0.03926
1036	0.01492	0.00834	0.03858
1037	0.01481	0.00858	0.03792
1038	0.01455	0.00857	0.03721
1039	0.01418	0.00864	0.03647
1040	0.01383	0.00897	0.03574
1041	0.0136	0.00959	0.03507
1042	0.01324	0.01005	0.0345
1043	0.01314	0.01063	0.03389
1044	0.0129	0.011	0.03331
1045	0.01253	0.01122	0.03277
1046	0.01236	0.01166	0.03222
1047	0.01192	0.01205	0.03155
1048	0.01166	0.01214	0.03093
1049	0.01138	0.01225	0.03038
1050	0.01104	0.01238	0.02983
1051	0.01075	0.01222	0.02919
1052	0.01073	0.01289	0.02865
1053	0.01055	0.0135	0.02805
1054	0.0103	0.01391	0.0275
1055	0.01008	0.01408	0.02701
1056	0.00983	0.01409	0.02643
1057	0.00967	0.01411	0.02593
1058	0.00947	0.0151	0.02541
1059	0.00916	0.01585	0.02485
1060	0.0088	0.01576	0.02426
1061	0.00879	0.01607	0.02365
1062	0.00847	0.01663	0.02313
1063	0.00819	0.01689	0.02249
1064	0.0079	0.01701	0.02187
1065	0.00758	0.01726	0.02136
1066	0.0074	0.01771	0.02072
1067	0.00742	0.01837	0.02012
1068	0.00717	0.01892	0.01947
1069	0.00678	0.0194	0.01877
1070	0.00646	0.01989	0.01803
1071	0.00636	0.01985	0.0174
1072	0.00574	0.02056	0.01669
1073	0.00527	0.02106	0.01591
1074	0.005	0.02124	0.01514
1075	0.00478	0.02136	0.01445
1076	0.0047	0.02219	0.0139
1077	0.00473	0.02319	0.01345
1078	0.00457	0.0233	0.01288
1079	0.0042	0.0229	0.0122
1080	0.00377	0.02309	0.01153
1081	0.0038	0.02478	0.01098
1082	0.00357	0.02467	0.0104
1083	0.00325	0.025	0.00987
1084	0.00291	0.02599	0.00932
1085	0.00254	0.02636	0.00859
1086	0.00264	0.0265	0.008
1087	0.00249	0.02641	0.00737
1088	0.00235	0.02675	0.00685
1089	0.00219	0.0274	0.0064
1090	0.00164	0.0273	0.00572
1091	0.00137	0.0277	0.0053
1092	0.00126	0.02862	0.00498
1093	0.00133	0.0293	0.00435
1094	0.00149	0.0294	0.00345
1095	0.00138	0.02933	0.00316
1096	0.000741721	0.03052	0.00242
1097	0.000498212	0.03128	0.00186
1098	0.000450035	0.0315	0.00123
1099	0.000345203	0.03153	0.000439241
1100	0	0.03265	0

## Sheet: Fig. 1d
	PM6:PY-V-γ	PM6:PY-V-γ：PCBM	PM6:PY-V-γ：PFBO-C12
Wavelength(nm)	Absorption	Absorption	Absorption
301	0.78599	0.82633	0.88547
302	0.68648	0.70202	0.74522
303	0.61264	0.61281	0.64586
304	0.55759	0.55123	0.57907
305	0.52391	0.51462	0.53801
306	0.49527	0.48351	0.50597
307	0.47518	0.4601	0.48263
308	0.46205	0.44361	0.46546
309	0.44888	0.42985	0.44975
310	0.43876	0.42364	0.44613
311	0.4308	0.41764	0.43953
312	0.42426	0.41433	0.43383
313	0.41844	0.41264	0.43043
314	0.41292	0.41022	0.42919
315	0.40957	0.41023	0.42956
316	0.40556	0.41074	0.42868
317	0.40276	0.41155	0.42901
318	0.40077	0.41321	0.43122
319	0.39861	0.41595	0.43496
320	0.39579	0.41795	0.43807
321	0.39607	0.42082	0.44044
322	0.39505	0.42434	0.44264
323	0.394	0.42818	0.44575
324	0.39409	0.4319	0.45
325	0.39468	0.43495	0.45387
326	0.39236	0.43875	0.45688
327	0.3921	0.44207	0.46165
328	0.39268	0.44626	0.46609
329	0.39356	0.45174	0.46999
330	0.3952	0.45775	0.47535
331	0.39627	0.46336	0.4807
332	0.39811	0.46911	0.48761
333	0.40074	0.47567	0.49452
334	0.40395	0.48305	0.50108
335	0.40739	0.49086	0.50765
336	0.41055	0.49819	0.51507
337	0.41347	0.50614	0.52264
338	0.41799	0.51481	0.53131
339	0.42411	0.52392	0.54089
340	0.42924	0.53263	0.54937
341	0.43337	0.54078	0.55859
342	0.43886	0.54962	0.56777
343	0.44433	0.55805	0.57638
344	0.44886	0.56571	0.58434
345	0.45394	0.57549	0.59306
346	0.4613	0.58431	0.60153
347	0.46707	0.59266	0.60994
348	0.47296	0.60107	0.6186
349	0.47988	0.60987	0.62762
350	0.48548	0.61892	0.63668
351	0.49198	0.62805	0.64356
352	0.49875	0.63703	0.65247
353	0.5051	0.64478	0.66133
354	0.51082	0.65163	0.66933
355	0.51627	0.65954	0.67752
356	0.52127	0.6657	0.68421
357	0.52615	0.67208	0.69091
358	0.53559	0.68522	0.70522
359	0.54543	0.69976	0.72069
360	0.54715	0.70408	0.72385
361	0.54917	0.70593	0.72739
362	0.55062	0.7072	0.7288
363	0.55117	0.7067	0.72843
364	0.5503	0.7049	0.72665
365	0.54742	0.70289	0.72369
366	0.54227	0.6943	0.71348
367	0.53812	0.68899	0.70811
368	0.53468	0.68443	0.70393
369	0.53102	0.67926	0.69947
370	0.52574	0.67286	0.6946
371	0.52402	0.66698	0.689
372	0.5216	0.661	0.68303
373	0.51864	0.65581	0.67689
374	0.5146	0.65074	0.66979
375	0.50827	0.64366	0.65998
376	0.50602	0.63676	0.65774
377	0.50185	0.62965	0.65078
378	0.49727	0.62366	0.643
379	0.49381	0.61908	0.63743
380	0.49318	0.61498	0.63624
381	0.48937	0.61097	0.6328
382	0.48681	0.60578	0.62633
383	0.48578	0.60303	0.62223
384	0.48591	0.60237	0.62125
385	0.48599	0.59662	0.61645
386	0.48083	0.59038	0.61052
387	0.4801	0.58628	0.60601
388	0.48156	0.58588	0.60587
389	0.48437	0.58955	0.61095
390	0.49064	0.59623	0.61921
391	0.49216	0.59337	0.61672
392	0.49082	0.58965	0.6119
393	0.49039	0.58711	0.60945
394	0.49186	0.58614	0.60979
395	0.49279	0.58539	0.60845
396	0.49912	0.58894	0.61149
397	0.50283	0.58889	0.61139
398	0.50224	0.58431	0.60735
399	0.50147	0.58087	0.60455
400	0.50944	0.5894	0.61265
401	0.46254	0.51809	0.53507
402	0.45387	0.50171	0.5171
403	0.4569	0.50227	0.5179
404	0.45991	0.50305	0.51891
405	0.46303	0.50421	0.51943
406	0.46708	0.50545	0.5209
407	0.47008	0.50672	0.52231
408	0.47324	0.50807	0.52386
409	0.47684	0.50966	0.52537
410	0.48058	0.51165	0.52654
411	0.48437	0.51333	0.52872
412	0.4879	0.51527	0.5308
413	0.49175	0.51738	0.53284
414	0.49568	0.51957	0.53504
415	0.49911	0.52174	0.53761
416	0.50247	0.52392	0.53992
417	0.5059	0.526	0.54181
418	0.5091	0.5279	0.54373
419	0.51205	0.5296	0.54554
420	0.51488	0.53108	0.54682
421	0.51745	0.5328	0.54854
422	0.52035	0.53441	0.55019
423	0.52267	0.53585	0.55152
424	0.52448	0.53708	0.55253
425	0.52673	0.538	0.55348
426	0.52903	0.53873	0.5546
427	0.53079	0.53978	0.55549
428	0.53282	0.54105	0.55646
429	0.53515	0.54222	0.55756
430	0.53663	0.54264	0.55847
431	0.53844	0.54418	0.55962
432	0.54049	0.54513	0.56077
433	0.54242	0.5461	0.56196
434	0.5442	0.54752	0.56323
435	0.54644	0.5494	0.56466
436	0.54878	0.55133	0.56667
437	0.55093	0.55321	0.56859
438	0.55315	0.55525	0.57065
439	0.55564	0.55768	0.57305
440	0.55821	0.56068	0.57576
441	0.56112	0.563	0.57811
442	0.56364	0.56559	0.58054
443	0.56588	0.56826	0.58315
444	0.56808	0.57079	0.58588
445	0.57063	0.57357	0.58829
446	0.57297	0.57608	0.59082
447	0.57524	0.57856	0.59333
448	0.57744	0.581	0.59577
449	0.57952	0.58328	0.59809
450	0.58116	0.58517	0.5996
451	0.58267	0.58691	0.60102
452	0.58403	0.58828	0.60242
453	0.58524	0.58935	0.60366
454	0.58621	0.5902	0.60454
455	0.58646	0.59081	0.60498
456	0.58733	0.59118	0.60538
457	0.58768	0.59123	0.60553
458	0.58785	0.59107	0.60536
459	0.58802	0.59077	0.60499
460	0.58813	0.59037	0.60456
461	0.58765	0.5897	0.60384
462	0.58732	0.58908	0.60293
463	0.58683	0.58819	0.60216
464	0.58635	0.58734	0.60129
465	0.58595	0.58663	0.60032
466	0.58553	0.58584	0.59947
467	0.58492	0.58487	0.59848
468	0.58442	0.58401	0.59773
469	0.58407	0.58357	0.5972
470	0.58387	0.58337	0.59681
471	0.58382	0.58306	0.59645
472	0.58389	0.58331	0.5967
473	0.58416	0.58353	0.59695
474	0.5844	0.58384	0.59725
475	0.5847	0.58439	0.5977
476	0.5853	0.58529	0.59841
477	0.58574	0.58594	0.59905
478	0.5864	0.58706	0.6
479	0.58708	0.58818	0.601
480	0.58777	0.58921	0.60198
481	0.58858	0.59031	0.60296
482	0.58928	0.59116	0.60395
483	0.58999	0.59213	0.60501
484	0.59074	0.59319	0.60593
485	0.59153	0.59421	0.60671
486	0.59236	0.59503	0.60755
487	0.59328	0.59585	0.60828
488	0.59388	0.59635	0.60889
489	0.59425	0.59677	0.60925
490	0.59458	0.59715	0.60942
491	0.5952	0.59733	0.60966
492	0.59558	0.59735	0.60964
493	0.59598	0.59734	0.60963
494	0.59629	0.59715	0.60934
495	0.5965	0.59685	0.60888
496	0.59668	0.59656	0.60861
497	0.59689	0.59603	0.60805
498	0.59715	0.59553	0.60732
499	0.5972	0.59482	0.60636
500	0.59719	0.59393	0.60531
501	0.59744	0.59303	0.60439
502	0.59752	0.59178	0.60337
503	0.59779	0.59084	0.60224
504	0.59828	0.58997	0.60122
505	0.59885	0.58919	0.60029
506	0.59934	0.58865	0.59935
507	0.60009	0.58801	0.59873
508	0.60094	0.58774	0.59822
509	0.60194	0.58768	0.59788
510	0.60309	0.5877	0.59775
511	0.60438	0.5877	0.59788
512	0.60599	0.58823	0.59823
513	0.60774	0.58889	0.59879
514	0.60969	0.58996	0.59971
515	0.61186	0.59131	0.60084
516	0.61425	0.59276	0.60201
517	0.61676	0.59462	0.60357
518	0.6197	0.59651	0.60548
519	0.62269	0.59879	0.60756
520	0.62578	0.60137	0.60982
521	0.62905	0.60407	0.61227
522	0.63242	0.60682	0.61487
523	0.63627	0.60988	0.61779
524	0.64019	0.61345	0.62119
525	0.6442	0.61717	0.62473
526	0.64841	0.62075	0.62814
527	0.65285	0.62458	0.63186
528	0.65701	0.62858	0.63561
529	0.66134	0.63264	0.63947
530	0.66591	0.63674	0.6435
531	0.67072	0.64099	0.64768
532	0.67585	0.64579	0.65208
533	0.6808	0.65038	0.65657
534	0.6861	0.65524	0.66131
535	0.69165	0.66028	0.66617
536	0.69731	0.66537	0.67103
537	0.70287	0.67044	0.67589
538	0.70851	0.67551	0.68079
539	0.71411	0.68058	0.68565
540	0.7196	0.68552	0.69038
541	0.72501	0.69031	0.69502
542	0.73064	0.69533	0.69979
543	0.736	0.70022	0.7046
544	0.74147	0.70529	0.70949
545	0.74725	0.71058	0.71459
546	0.75337	0.71605	0.71993
547	0.7595	0.72162	0.72524
548	0.76543	0.7271	0.73053
549	0.77192	0.73304	0.73626
550	0.77858	0.73913	0.74226
551	0.785	0.74508	0.7483
552	0.79147	0.75131	0.75425
553	0.79823	0.75758	0.76029
554	0.80487	0.76383	0.7663
555	0.8114	0.77013	0.77239
556	0.81794	0.77654	0.77864
557	0.82456	0.78293	0.78479
558	0.8314	0.78948	0.79128
559	0.83803	0.79604	0.79776
560	0.84456	0.8026	0.80419
561	0.85114	0.80918	0.81061
562	0.85754	0.81573	0.81713
563	0.86381	0.82208	0.82325
564	0.87001	0.82859	0.82953
565	0.87614	0.83512	0.83591
566	0.88218	0.84145	0.8422
567	0.88802	0.84762	0.84823
568	0.89343	0.85353	0.8541
569	0.89843	0.85916	0.8597
570	0.9031	0.86443	0.86495
571	0.9075	0.86926	0.86975
572	0.91108	0.87351	0.87376
573	0.914	0.87706	0.87737
574	0.91676	0.88042	0.88088
575	0.91926	0.88359	0.88408
576	0.92129	0.88641	0.8867
577	0.92289	0.8885	0.88912
578	0.92424	0.89048	0.89111
579	0.9252	0.89229	0.89288
580	0.92587	0.89386	0.89446
581	0.92638	0.89511	0.89581
582	0.92668	0.89595	0.89685
583	0.92665	0.8967	0.89765
584	0.92645	0.8972	0.89837
585	0.92622	0.89765	0.89902
586	0.92608	0.89831	0.89959
587	0.92585	0.89863	0.90002
588	0.92559	0.89911	0.90059
589	0.92539	0.89959	0.9012
590	0.92527	0.90013	0.9019
591	0.92524	0.90089	0.90273
592	0.92548	0.90165	0.90361
593	0.92595	0.90281	0.90487
594	0.92659	0.90423	0.90644
595	0.92755	0.90593	0.90827
596	0.92898	0.90797	0.91033
597	0.93044	0.91057	0.9128
598	0.93266	0.91335	0.91568
599	0.93505	0.91647	0.91885
600	0.93771	0.92008	0.92234
601	0.941	0.92427	0.92625
602	0.94476	0.92888	0.93096
603	0.94861	0.93351	0.93579
604	0.95272	0.93851	0.94064
605	0.95697	0.94371	0.9455
606	0.96109	0.94866	0.95042
607	0.96529	0.95373	0.95532
608	0.96957	0.95887	0.96046
609	0.97377	0.96396	0.96538
610	0.97784	0.96899	0.97014
611	0.98177	0.97401	0.97509
612	0.98569	0.97875	0.97958
613	0.98922	0.98317	0.98388
614	0.9923	0.98733	0.98778
615	0.99494	0.99105	0.99124
616	0.99719	0.994	0.99436
617	0.9986	0.99646	0.99666
618	0.99966	0.99818	0.9984
619	1	0.99938	0.99952
620	0.99956	1	1
621	0.99853	0.99984	0.99987
622	0.99681	0.99878	0.99863
623	0.99409	0.99691	0.99682
624	0.99053	0.99412	0.99408
625	0.9861	0.99034	0.99037
626	0.98067	0.98557	0.98591
627	0.97385	0.97937	0.97984
628	0.96603	0.97225	0.97291
629	0.95727	0.96412	0.9649
630	0.94748	0.95484	0.9558
631	0.9364	0.94418	0.94579
632	0.92385	0.93203	0.93402
633	0.90994	0.91859	0.921
634	0.89489	0.90388	0.90679
635	0.87882	0.88799	0.89147
636	0.86173	0.87115	0.87511
637	0.84402	0.85334	0.85806
638	0.8262	0.83556	0.84084
639	0.80797	0.81738	0.8232
640	0.78917	0.79856	0.80501
641	0.76985	0.77908	0.78629
642	0.75028	0.75939	0.76711
643	0.73042	0.73949	0.7479
644	0.7103	0.71939	0.72849
645	0.68993	0.69902	0.70883
646	0.66937	0.67834	0.68898
647	0.64903	0.65802	0.66934
648	0.62923	0.63827	0.65031
649	0.61008	0.61928	0.63193
650	0.59163	0.60112	0.61431
651	0.57391	0.58378	0.59752
652	0.55704	0.56722	0.58146
653	0.54064	0.55122	0.56598
654	0.5246	0.53572	0.55102
655	0.50905	0.5208	0.53653
656	0.49391	0.50637	0.52243
657	0.4788	0.4921	0.50862
658	0.46397	0.47812	0.49501
659	0.44965	0.46474	0.48193
660	0.43587	0.45197	0.46944
661	0.42266	0.43979	0.45757
662	0.41036	0.42849	0.44665
663	0.3986	0.41786	0.43632
664	0.3874	0.40787	0.42651
665	0.37676	0.39852	0.41729
666	0.36663	0.3898	0.40871
667	0.35714	0.38166	0.40068
668	0.34814	0.3741	0.39324
669	0.33964	0.3671	0.38634
670	0.33172	0.36072	0.38003
671	0.32462	0.3551	0.37453
672	0.31828	0.35026	0.36974
673	0.31251	0.34604	0.36555
674	0.30729	0.34232	0.36189
675	0.3026	0.33903	0.3587
676	0.29847	0.33634	0.35605
677	0.29481	0.3341	0.35382
678	0.29155	0.3323	0.35196
679	0.28871	0.33086	0.3505
680	0.28633	0.32974	0.34945
681	0.28438	0.32912	0.3489
682	0.28269	0.32882	0.34851
683	0.28135	0.32876	0.34845
684	0.28034	0.32893	0.34871
685	0.27955	0.32934	0.34911
686	0.27916	0.33014	0.34983
687	0.27883	0.33111	0.35076
688	0.27877	0.33228	0.35192
689	0.27904	0.33368	0.35329
690	0.27946	0.33533	0.35484
691	0.2802	0.33729	0.35679
692	0.28108	0.33938	0.35893
693	0.28217	0.34166	0.36118
694	0.28343	0.34412	0.36353
695	0.28477	0.34663	0.36602
696	0.28642	0.34934	0.36865
697	0.28811	0.35214	0.37137
698	0.28995	0.35509	0.37425
699	0.29195	0.35819	0.37732
700	0.29401	0.36139	0.38059
701	0.29629	0.36471	0.38377
702	0.29857	0.36805	0.38705
703	0.30103	0.37147	0.39049
704	0.30367	0.375	0.39401
705	0.30614	0.37856	0.39731
706	0.3085	0.38176	0.40052
707	0.31092	0.38501	0.4037
708	0.3134	0.38824	0.40688
709	0.31586	0.39139	0.41007
710	0.31818	0.39454	0.41311
711	0.32064	0.3976	0.4161
712	0.323	0.40057	0.41898
713	0.32531	0.40345	0.42178
714	0.32757	0.40624	0.42452
715	0.32962	0.40881	0.4271
716	0.3317	0.41127	0.42957
717	0.33377	0.41377	0.43197
718	0.33576	0.41618	0.4343
719	0.33765	0.41843	0.43655
720	0.33977	0.42074	0.43881
721	0.34166	0.42296	0.441
722	0.34343	0.42509	0.44305
723	0.34525	0.4272	0.44508
724	0.34721	0.42933	0.44718
725	0.34902	0.43123	0.44909
726	0.35076	0.43312	0.45097
727	0.35256	0.43501	0.45282
728	0.35434	0.43687	0.45464
729	0.35603	0.43866	0.45643
730	0.35777	0.44049	0.45813
731	0.35956	0.44232	0.45989
732	0.3613	0.44409	0.46164
733	0.36306	0.44588	0.46346
734	0.36494	0.44775	0.46542
735	0.36678	0.44972	0.46734
736	0.36895	0.45183	0.46938
737	0.37099	0.45388	0.47139
738	0.37299	0.45587	0.47338
739	0.37516	0.45793	0.47542
740	0.37726	0.46018	0.47763
741	0.37942	0.46239	0.47993
742	0.3817	0.46482	0.48231
743	0.38403	0.46736	0.48475
744	0.38635	0.46982	0.48723
745	0.38881	0.47248	0.48992
746	0.39156	0.47537	0.49292
747	0.3943	0.47823	0.49581
748	0.397	0.48114	0.49868
749	0.39973	0.48431	0.50185
750	0.40286	0.48769	0.50535
751	0.40585	0.49113	0.50882
752	0.40904	0.49473	0.5124
753	0.41242	0.49851	0.51616
754	0.4157	0.50241	0.52013
755	0.41955	0.50685	0.52464
756	0.42338	0.51136	0.52914
757	0.42728	0.516	0.53377
758	0.43135	0.52084	0.53863
759	0.43581	0.52598	0.54384
760	0.44008	0.53108	0.549
761	0.44457	0.53641	0.55424
762	0.44905	0.5418	0.5597
763	0.4535	0.54726	0.56541
764	0.45848	0.55334	0.5713
765	0.46382	0.55994	0.57795
766	0.46958	0.56699	0.58504
767	0.47573	0.57444	0.59251
768	0.48212	0.58219	0.60026
769	0.48836	0.59001	0.60818
770	0.49483	0.59796	0.61626
771	0.50131	0.60592	0.62421
772	0.50768	0.61374	0.63194
773	0.51382	0.62129	0.63949
774	0.51978	0.62884	0.64711
775	0.52603	0.63648	0.65469
776	0.5322	0.64406	0.66238
777	0.53828	0.65164	0.67008
778	0.54443	0.65934	0.67761
779	0.55057	0.66689	0.68509
780	0.55672	0.67447	0.69277
781	0.56298	0.68214	0.70042
782	0.56929	0.68979	0.70804
783	0.57545	0.69721	0.71572
784	0.5812	0.7045	0.72293
785	0.5871	0.71161	0.72991
786	0.59292	0.71866	0.73689
787	0.59866	0.72571	0.74391
788	0.60454	0.73275	0.75082
789	0.61043	0.7397	0.75795
790	0.61622	0.74643	0.76482
791	0.62192	0.75312	0.77151
792	0.62751	0.7598	0.77804
793	0.63286	0.76615	0.78431
794	0.63816	0.77197	0.79015
795	0.64323	0.77763	0.79584
796	0.64821	0.78319	0.80139
797	0.65322	0.78874	0.80682
798	0.6583	0.7943	0.81216
799	0.66337	0.79987	0.81767
800	0.66845	0.80522	0.82293
801	0.67352	0.81028	0.82797
802	0.67851	0.81501	0.83284
803	0.68315	0.81942	0.83716
804	0.68724	0.82308	0.84087
805	0.69105	0.82632	0.84394
806	0.69453	0.82911	0.8465
807	0.69761	0.83136	0.84875
808	0.70034	0.83314	0.85038
809	0.70278	0.83454	0.85167
810	0.70506	0.83557	0.85265
811	0.70701	0.83611	0.85321
812	0.70843	0.83605	0.85322
813	0.70982	0.83587	0.85259
814	0.71079	0.83489	0.8514
815	0.71124	0.83332	0.84976
816	0.71132	0.8313	0.84771
817	0.71135	0.82889	0.8452
818	0.7109	0.82588	0.84202
819	0.71002	0.82241	0.83845
820	0.70879	0.81855	0.83445
821	0.7072	0.81421	0.82995
822	0.7052	0.80919	0.82482
823	0.70257	0.80327	0.81878
824	0.69971	0.79691	0.81221
825	0.69647	0.79007	0.80517
826	0.69275	0.78269	0.79763
827	0.68852	0.77458	0.78945
828	0.68393	0.76613	0.78087
829	0.67922	0.75715	0.77164
830	0.6739	0.74736	0.76155
831	0.66771	0.73653	0.75045
832	0.66086	0.72427	0.73813
833	0.65283	0.71061	0.72428
834	0.64413	0.69586	0.7094
835	0.63475	0.68021	0.69362
836	0.62472	0.66389	0.67708
837	0.61428	0.64708	0.65999
838	0.60398	0.63026	0.64312
839	0.59365	0.61373	0.62666
840	0.58344	0.59755	0.61053
841	0.57343	0.58161	0.59453
842	0.56281	0.56511	0.57799
843	0.55192	0.5484	0.56125
844	0.54075	0.53122	0.54409
845	0.52935	0.51374	0.52666
846	0.5178	0.49622	0.50922
847	0.50589	0.47854	0.49163
848	0.49388	0.46072	0.47396
849	0.48196	0.44322	0.45662
850	0.47031	0.42631	0.43987
851	0.45916	0.41013	0.42395
852	0.44839	0.3946	0.40861
853	0.43779	0.37978	0.39377
854	0.42745	0.3653	0.37938
855	0.41718	0.35095	0.36523
856	0.40659	0.33665	0.35105
857	0.39611	0.32238	0.33686
858	0.38555	0.30825	0.32291
859	0.37507	0.29448	0.3093
860	0.36484	0.2812	0.2961
861	0.35505	0.26844	0.28342
862	0.34551	0.25647	0.27159
863	0.33617	0.2448	0.26006
864	0.32676	0.23321	0.24866
865	0.31722	0.22168	0.23738
866	0.30789	0.21054	0.22641
867	0.29846	0.19944	0.21545
868	0.28925	0.18882	0.20482
869	0.28038	0.17867	0.19462
870	0.27193	0.16902	0.18499
871	0.26392	0.16012	0.17622
872	0.25682	0.15246	0.16846
873	0.25032	0.14529	0.16125
874	0.24426	0.13871	0.15466
875	0.23847	0.13275	0.14868
876	0.23262	0.12682	0.14277
877	0.22754	0.12141	0.13712
878	0.22222	0.11608	0.13181
879	0.217	0.11092	0.12667
880	0.21227	0.10605	0.12151
881	0.20706	0.10108	0.11673
882	0.20267	0.09702	0.1125
883	0.19838	0.09295	0.10843
884	0.19443	0.08907	0.10455
885	0.19122	0.08589	0.10102
886	0.18799	0.08294	0.09793
887	0.1849	0.08009	0.09506
888	0.18196	0.07742	0.0923
889	0.17906	0.0749	0.08963
890	0.17596	0.07244	0.0871
891	0.1725	0.06973	0.08458
892	0.16988	0.06712	0.08187
893	0.16743	0.06499	0.07948
894	0.16474	0.06313	0.07742
895	0.16157	0.06083	0.07536
896	0.15936	0.05879	0.0733
897	0.15766	0.05713	0.07121
898	0.15539	0.05552	0.06943
899	0.15269	0.05384	0.06782
900	0.15122	0.05223	0.06573
901	0.14845	0.05024	0.06403
902	0.14592	0.04869	0.06258
903	0.14369	0.04741	0.06119
904	0.14186	0.04626	0.05973
905	0.14081	0.04536	0.05809
906	0.13838	0.0439	0.0571
907	0.13714	0.04275	0.05585
908	0.13623	0.04203	0.05469
909	0.13483	0.0416	0.0539
910	0.13297	0.04091	0.05334
911	0.13115	0.03989	0.05259
912	0.1299	0.03884	0.05158
913	0.12916	0.03811	0.05055
914	0.12854	0.03787	0.04976
915	0.12636	0.0375	0.04954
916	0.12477	0.03663	0.04887
917	0.12375	0.03591	0.04817
918	0.12281	0.03543	0.04761
919	0.12159	0.03514	0.04724
920	0.12133	0.03538	0.04682
921	0.12124	0.03477	0.04599
922	0.1205	0.03408	0.04546
923	0.11929	0.03353	0.0451
924	0.11821	0.03315	0.04456
925	0.11781	0.03309	0.04412
926	0.11706	0.03307	0.04375
927	0.1159	0.03308	0.04355
928	0.11451	0.03303	0.04346
929	0.11316	0.03277	0.04332
930	0.1121	0.03249	0.0432
931	0.11123	0.0321	0.04293
932	0.11087	0.03159	0.04238
933	0.11076	0.03124	0.04167
934	0.11014	0.03159	0.04116
935	0.10822	0.03149	0.04161
936	0.10804	0.03107	0.04089
937	0.1073	0.03075	0.04053
938	0.10582	0.03061	0.04072
939	0.1062	0.03031	0.03982
940	0.10529	0.03065	0.0397
941	0.10433	0.0308	0.03965
942	0.10355	0.03087	0.03962
943	0.103	0.03091	0.03951
944	0.10234	0.03075	0.03918
945	0.10183	0.03041	0.03871
946	0.1013	0.03022	0.03847
947	0.10074	0.03009	0.03831
948	0.10014	0.02997	0.03814
949	0.09942	0.03	0.03807
950	0.09881	0.02973	0.03787
951	0.09782	0.02942	0.03796
952	0.09659	0.02957	0.0383
953	0.09559	0.03026	0.03863
954	0.09639	0.02979	0.0376
955	0.09518	0.02939	0.03779
956	0.09409	0.02973	0.03807
957	0.0935	0.03022	0.03804
958	0.09327	0.03008	0.0376
959	0.09262	0.03006	0.03738
960	0.09201	0.03008	0.03726
961	0.0917	0.02995	0.03698
962	0.09153	0.02962	0.0366
963	0.09119	0.02916	0.03633
964	0.09034	0.02873	0.0363
965	0.0894	0.02859	0.03646
966	0.0886	0.02859	0.0365
967	0.08804	0.02863	0.03631
968	0.08774	0.02861	0.03593
969	0.08732	0.02879	0.03572
970	0.08583	0.02943	0.03619
971	0.08479	0.02931	0.03628
972	0.08457	0.02854	0.03575
973	0.08459	0.02847	0.03513
974	0.08397	0.0284	0.03496
975	0.08315	0.02826	0.03498
976	0.08198	0.02843	0.03526
977	0.08071	0.02897	0.03565
978	0.08018	0.02952	0.03558
979	0.08041	0.02918	0.03486
980	0.08018	0.02855	0.03448
981	0.07929	0.02826	0.0346
982	0.07801	0.02861	0.03501
983	0.07756	0.02916	0.03484
984	0.07772	0.02837	0.03408
985	0.07675	0.02827	0.03421
986	0.07601	0.0283	0.03421
987	0.07617	0.02812	0.03359
988	0.07471	0.02872	0.03426
989	0.07469	0.02789	0.03381
990	0.07417	0.02807	0.03363
991	0.07364	0.02822	0.03346
992	0.07356	0.02731	0.03298
993	0.07238	0.02751	0.03317
994	0.07126	0.02801	0.03335
995	0.07077	0.02824	0.03317
996	0.07069	0.02798	0.03266
997	0.07046	0.02727	0.03207
998	0.06909	0.02742	0.03261
999	0.06852	0.02773	0.0325
1000	0.06804	0.02779	0.0322
1001	0.06745	0.02762	0.0319
1002	0.06675	0.02744	0.03169
1003	0.0661	0.02738	0.03152
1004	0.0651	0.0271	0.03145
1005	0.06427	0.02664	0.03124
1006	0.06359	0.02624	0.03091
1007	0.06279	0.02631	0.03071
1008	0.06193	0.02651	0.0306
1009	0.06187	0.02617	0.03002
1010	0.06141	0.02585	0.02973
1011	0.06049	0.02578	0.02977
1012	0.06009	0.02594	0.02953
1013	0.05945	0.0254	0.02926
1014	0.05878	0.02538	0.02907
1015	0.05818	0.02527	0.02885
1016	0.05762	0.02497	0.0286
1017	0.05689	0.02508	0.02855
1018	0.05653	0.0247	0.02812
1019	0.05587	0.02463	0.02789
1020	0.05503	0.02458	0.02781
1021	0.05424	0.02438	0.02774
1022	0.05397	0.02423	0.02741
1023	0.05366	0.02377	0.02695
1024	0.05277	0.02376	0.0269
1025	0.05204	0.02368	0.02677
1026	0.05184	0.02327	0.02629
1027	0.05072	0.02345	0.02633
1028	0.05049	0.02309	0.0259
1029	0.04966	0.02289	0.02563
1030	0.04879	0.02272	0.02539
1031	0.04846	0.02241	0.02501
1032	0.04754	0.02232	0.02497
1033	0.04711	0.02207	0.02453
1034	0.04642	0.02186	0.02422
1035	0.04558	0.02157	0.02401
1036	0.04491	0.02101	0.02371
1037	0.04408	0.02082	0.02337
1038	0.04311	0.02076	0.02304
1039	0.0422	0.02065	0.02271
1040	0.04148	0.02036	0.02235
1041	0.041	0.0198	0.0219
1042	0.0401	0.01982	0.0216
1043	0.03959	0.01939	0.02131
1044	0.03887	0.01918	0.02104
1045	0.03807	0.01911	0.02075
1046	0.03774	0.01863	0.02038
1047	0.03699	0.01839	0.02013
1048	0.03616	0.01826	0.0198
1049	0.03558	0.01797	0.01951
1050	0.03509	0.01762	0.01927
1051	0.034	0.01772	0.01893
1052	0.03371	0.01709	0.01865
1053	0.0329	0.01683	0.01834
1054	0.03206	0.01663	0.01792
1055	0.03144	0.01628	0.01744
1056	0.03103	0.01575	0.01714
1057	0.03063	0.01555	0.01698
1058	0.02961	0.01555	0.01671
1059	0.02885	0.0154	0.01636
1060	0.0287	0.01497	0.01601
1061	0.02814	0.01455	0.01582
1062	0.0268	0.01469	0.01553
1063	0.02626	0.01411	0.01506
1064	0.02586	0.01361	0.01464
1065	0.02504	0.01377	0.01445
1066	0.02434	0.01353	0.01432
1067	0.0238	0.01298	0.0138
1068	0.02322	0.01243	0.01333
1069	0.02221	0.01215	0.01298
1070	0.02064	0.01217	0.01268
1071	0.02018	0.01128	0.01206
1072	0.01956	0.01061	0.01136
1073	0.01861	0.01032	0.01104
1074	0.01765	0.01013	0.01085
1075	0.01708	0.00971	0.01041
1076	0.01613	0.00945	0.01032
1077	0.0155	0.00908	0.00959
1078	0.01509	0.00854	0.00895
1079	0.01443	0.00819	0.00861
1080	0.01298	0.00855	0.00851
1081	0.01241	0.00816	0.0082
1082	0.01239	0.00724	0.0075
1083	0.01176	0.00692	0.00704
1084	0.01052	0.00714	0.00687
1085	0.00946	0.00698	0.00664
1086	0.00944	0.00591	0.00631
1087	0.00892	0.00548	0.00609
1088	0.00798	0.00539	0.00585
1089	0.00685	0.00546	0.00549
1090	0.00593	0.00556	0.00492
1091	0.0054	0.00513	0.00443
1092	0.00504	0.0045	0.00402
1093	0.00472	0.00377	0.0037
1094	0.0043	0.00312	0.00341
1095	0.00362	0.00289	0.00295
1096	0.00261	0.00232	0.002
1097	0.002	0.00211	0.00193
1098	0.00126	0.00213	0.00208
1099	0.000248182	0.0019	0.00168
1100	0	0	0

## Sheet: Fig. 2a
	PM6:PY-V-γ		PM6:PY-V-γ：PCBM		PM6:PY-V-γ：PFBO-C12
Voltage	Current density	Voltage	Current density	Voltage	Current density
-0.2	-25.2851	-0.18	-25.7081	-0.18	-26.0457
-0.19	-25.1001	-0.17	-25.5887	-0.17	-25.9278
-0.18	-25.1551	-0.16	-25.5843	-0.16	-25.9737
-0.17	-25.1238	-0.15	-25.5529	-0.15	-25.9724
-0.16	-25.1268	-0.14	-25.557	-0.14	-25.9793
-0.15	-25.1147	-0.13	-25.5619	-0.13	-25.9652
-0.14	-25.0861	-0.12	-25.545	-0.12	-25.9693
-0.13	-25.0784	-0.11	-25.5534	-0.11	-25.9625
-0.12	-25.0423	-0.1	-25.5393	-0.1	-25.9305
-0.11	-25.0308	-0.09	-25.5356	-0.09	-25.9376
-0.1	-25.0183	-0.08	-25.534	-0.08	-25.9416
-0.09	-24.9878	-0.07	-25.5057	-0.07	-25.9186
-0.08	-24.9918	-0.06	-25.5222	-0.06	-25.9397
-0.07	-24.9734	-0.05	-25.5138	-0.05	-25.9316
-0.06	-24.9618	-0.04	-25.4982	-0.04	-25.9337
-0.05	-24.9607	-0.03	-25.5158	-0.03	-25.9379
-0.04	-24.9427	-0.02	-25.5121	-0.02	-25.9085
-0.03	-24.9346	-0.01	-25.5075	-0.01	-25.919
-0.02	-24.9279	0	-25.5103	0	-25.9152
-0.01	-24.8985	0.01	-25.4936	0.01	-25.9043
0	-24.9009	0.02	-25.4969	0.02	-25.9061
0.01	-24.8911	0.03	-25.5069	0.03	-25.9045
0.02	-24.8586	0.04	-25.4781	0.04	-25.889
0.03	-24.8623	0.05	-25.4918	0.05	-25.892
0.04	-24.83	0.06	-25.4775	0.06	-25.8638
0.05	-24.8231	0.07	-25.4712	0.07	-25.8712
0.06	-24.8044	0.08	-25.4683	0.08	-25.8741
0.07	-24.7745	0.09	-25.4435	0.09	-25.852
0.08	-24.7686	0.1	-25.4401	0.1	-25.8726
0.09	-24.7634	0.11	-25.4362	0.11	-25.8671
0.1	-24.7318	0.12	-25.4098	0.12	-25.8566
0.11	-24.7326	0.13	-25.4136	0.13	-25.856
0.12	-24.7121	0.14	-25.4135	0.14	-25.8357
0.13	-24.6962	0.15	-25.3972	0.15	-25.8257
0.14	-24.6939	0.16	-25.4171	0.16	-25.8233
0.15	-24.6545	0.17	-25.4005	0.17	-25.792
0.16	-24.6509	0.18	-25.399	0.18	-25.7949
0.17	-24.6389	0.19	-25.4042	0.19	-25.7935
0.18	-24.6075	0.2	-25.3711	0.2	-25.7687
0.19	-24.6066	0.21	-25.3786	0.21	-25.776
0.2	-24.5958	0.22	-25.3729	0.22	-25.7507
0.21	-24.5772	0.23	-25.3346	0.23	-25.7437
0.22	-24.5759	0.24	-25.3347	0.24	-25.7361
0.23	-24.5567	0.25	-25.3288	0.25	-25.7027
0.24	-24.5483	0.26	-25.3034	0.26	-25.709
0.25	-24.5432	0.27	-25.3069	0.27	-25.7111
0.26	-24.5009	0.28	-25.2926	0.28	-25.6791
0.27	-24.498	0.29	-25.2859	0.29	-25.687
0.28	-24.478	0.3	-25.2834	0.3	-25.6838
0.29	-24.4463	0.31	-25.2486	0.31	-25.6519
0.3	-24.4391	0.32	-25.2477	0.32	-25.649
0.31	-24.4107	0.33	-25.2266	0.33	-25.6234
0.32	-24.3986	0.34	-25.1946	0.34	-25.6187
0.33	-24.3847	0.35	-25.1968	0.35	-25.6222
0.34	-24.3498	0.36	-25.1817	0.36	-25.5923
0.35	-24.3387	0.37	-25.1686	0.37	-25.6036
0.36	-24.3245	0.38	-25.1748	0.38	-25.5962
0.37	-24.2806	0.39	-25.1582	0.39	-25.5675
0.38	-24.2792	0.4	-25.1577	0.4	-25.5662
0.39	-24.2612	0.41	-25.1579	0.41	-25.5544
0.4	-24.2313	0.42	-25.1167	0.42	-25.5333
0.41	-24.2285	0.43	-25.1214	0.43	-25.5341
0.42	-24.1899	0.44	-25.1125	0.44	-25.5101
0.43	-24.1733	0.45	-25.0913	0.45	-25.5083
0.44	-24.1409	0.46	-25.0949	0.46	-25.5044
0.45	-24.0887	0.47	-25.0797	0.47	-25.4626
0.46	-24.066	0.48	-25.0717	0.48	-25.4658
0.47	-24.0406	0.49	-25.062	0.49	-25.4463
0.48	-24.001	0.5	-25.0284	0.5	-25.4154
0.49	-23.9888	0.51	-25.0104	0.51	-25.408
0.5	-23.9576	0.52	-24.9833	0.52	-25.381
0.51	-23.931	0.53	-24.9339	0.53	-25.3655
0.52	-23.9125	0.54	-24.922	0.54	-25.3542
0.53	-23.8539	0.55	-24.8924	0.55	-25.3173
0.54	-23.8327	0.56	-24.8608	0.56	-25.299
0.55	-23.8006	0.57	-24.8581	0.57	-25.284
0.56	-23.7454	0.58	-24.8124	0.58	-25.2325
0.57	-23.727	0.59	-24.7933	0.59	-25.22
0.58	-23.6938	0.6	-24.7608	0.6	-25.1854
0.59	-23.65	0.61	-24.6953	0.61	-25.1475
0.6	-23.6161	0.62	-24.6606	0.62	-25.1187
0.61	-23.5615	0.63	-24.6204	0.63	-25.0641
0.62	-23.5165	0.64	-24.549	0.64	-25.0341
0.63	-23.4741	0.65	-24.5081	0.65	-24.9878
0.64	-23.3981	0.66	-24.4496	0.66	-24.9165
0.65	-23.356	0.67	-24.3749	0.67	-24.8736
0.66	-23.2975	0.68	-24.3068	0.68	-24.8188
0.67	-23.2197	0.69	-24.1975	0.69	-24.7285
0.68	-23.1579	0.7	-24.0998	0.7	-24.6568
0.69	-23.0695	0.71	-23.9772	0.71	-24.5487
0.7	-22.9918	0.72	-23.8242	0.72	-24.4308
0.71	-22.8992	0.73	-23.6848	0.73	-24.2986
0.72	-22.774	0.74	-23.5037	0.74	-24.1145
0.73	-22.6593	0.75	-23.2875	0.75	-23.9365
0.74	-22.5193	0.76	-23.052	0.76	-23.7095
0.75	-22.3238	0.77	-22.7481	0.77	-23.4184
0.76	-22.1269	0.78	-22.3865	0.78	-23.0979
0.77	-21.8749	0.79	-21.9538	0.79	-22.6886
0.78	-21.5514	0.8	-21.3874	0.8	-22.1695
0.79	-21.1722	0.81	-20.7331	0.81	-21.5429
0.8	-20.6729	0.82	-19.9261	0.82	-20.7435
0.81	-20.0727	0.83	-18.9062	0.83	-19.7629
0.82	-19.3079	0.84	-17.6894	0.84	-18.5486
0.83	-18.3178	0.85	-16.1884	0.85	-17.0027
0.84	-17.093	0.86	-14.3491	0.86	-15.1341
0.85	-15.5395	0.87	-12.1197	0.87	-12.8252
0.86	-13.5675	0.88	-9.42162	0.88	-9.97466
0.87	-11.1129	0.89	-6.17063	0.89	-6.53728
0.88	-8.06952	0.9	-2.32463	0.9	-2.41278
0.89	-4.33011	0.91	2.21953	0.91	2.50709
0.9	0.18448	0.92	7.51532	0.92	8.28087
0.91	5.57923	0.93	13.6235	0.93	14.9926
0.92	11.9119	0.94	20.5756	0.94	22.6852
0.93	19.2277	0.95	28.4128	0.95	31.3877
0.94	27.5551	0.96	37.139	0.96	41.1215
0.95	36.8964	0.97	46.7436	0.97	51.8844
0.96	47.2366	0.98	57.213	0.98	63.6532
0.97	58.5238	0.99	68.5137	0.99	76.4039
0.98	70.7243	1	80.6031	1	90.0944
0.99	82.9614	--	92.7408		103.835
1	96.8988	--	106.336		119.321

## Sheet: Fog. 2b
	PM6:PY-V-γ		PM6:PY-V-γ：PCBM		PM6:PY-V-γ：PFBO-C12
Efficiency	Counts	Efficiency	Counts	Efficiency	Counts
16.5	2	17.1	1	17.6	2
16.6	5	17.2	4	17.7	4
16.7	5	17.3	6	17.8	6
16.8	3	17.4	4	17.9	3
16.9	1	17.5	1	18	1

## Sheet: Fig. 2c
AM1.5G	24.3032	24.8728	25.05
AM1.5D	21.5432	22.0318	21.9441
AM 0	29.0862	29.8391	29.6899
Lambda(nm)	PM6:PY-V-γ	PM6:PY-V-γ：PCBM	PM6:PY-V-γ：PFBO-C12
300	7.88598	10.2738	9.65556
310	18.3202	24.5372	23.0539
320	30.8908	42.8436	39.7582
330	39.1086	61.2373	52.1516
340	44.0378	65.2536	54.1665
350	50.6992	65.2778	56.9142
360	56.2732	65.3716	59.9462
370	58.358	63.4425	60.2527
380	63.0771	64.0133	63.3657
390	67.2876	66.4471	67.7129
400	71.1595	70.4457	72.7951
410	73.4638	73.9706	75.7565
420	74.4351	76.6944	77.3689
430	74.6808	77.9043	77.8569
440	74.9273	77.868	77.5095
450	75.3052	77.569	77.3351
460	74.8511	76.5577	76.4968
470	74.5229	75.2926	75.7434
480	75.9145	75.1801	76.1826
490	77.0353	75.1111	76.4479
500	78.1101	75.1783	76.8435
510	79.3033	75.8719	77.9154
520	81.0505	77.4167	79.5828
530	82.4203	79.7412	81.513
540	83.6151	81.5186	83.16
550	83.9219	82.9556	84.3015
560	83.4926	83.123	83.9732
570	83.0112	83.1765	83.817
580	82.6025	82.275	83.0289
590	82.3506	81.9366	82.7691
600	81.4903	81.6929	82.1189
610	80.7689	80.7054	81.251
620	80.2395	79.8581	80.5353
630	79.4303	78.1911	79.3341
640	79.1485	76.4536	77.8712
650	78.4804	75.0159	77.0004
660	77.2664	74.5339	76.2805
670	75.897	75.4933	76.632
680	74.7557	77.1406	77.678
690	74.6454	79.647	78.8586
700	73.9261	80.328	79.8047
710	74.1833	81.5485	79.9385
720	74.4444	82.1465	80.6628
730	73.9651	81.2978	80.8883
740	73.5124	81.3667	81.7355
750	72.9598	80.7504	81.0752
760	72.7809	80.0271	80.5712
770	73.0616	80.005	80.3159
780	73.6862	79.184	79.9021
790	73.8466	78.6302	79.6005
800	74.2347	78.0003	78.8491
810	74.1751	76.4665	77.9609
820	73.678	75.3245	77.1465
830	73.5556	74.9308	76.0959
840	68.9781	69.0466	69.5038
850	62.0957	61.0421	60.635
860	50.8076	50.5418	50.5821
870	37.7449	37.9188	38.7304
880	24.3241	25.5771	26.8172
890	17.387	18.5992	19.469
900	9.78637	10.7515	11.2262
910	5.69541	6.44848	6.66589
920	3.0681	3.64006	3.75488
930	1.81631	2.16846	2.13284
940	1.01009	1.22644	1.21958
950	0.60755	0.76522	0.75231
960	0.42688	0.49326	0.48428
970	0.28933	0.34281	0.34673
980	0.14359	0.17869	0.16952
990	0.13305	0.14625	0.13991
1000	0.08722	0.10125	0.08876

## Sheet: Fig. 2d
Fitting line	Carrier density	PM6:PY-V-γ	Carrier density	PM6:PY-V-γ：PCBM	Carrier density	PM6:PY-V-γ：PFBO-C12							Spot	Carrier density	PM6:PY-V-γ	Carrier density	PM6:PY-V-γ：PCBM	Carrier density	PM6:PY-V-γ：PFBO-C12
	9683530000000000	1.29437e+16	2.10264e+16	9683530000000000	1.29437e+16	2.13706e+16								4.08865e-07	3.141e-07	3.499e-07	3.77046e-07	2.87629e-07	3.14896e-07
	8413080000000000	1.09438e+16	1.74128e+16	8413080000000000	1.09438e+16	1.76885e+16								5.08424e-07	3.941e-07	4.512e-07	4.81069e-07	3.79044e-07	4.19495e-07
	6945090000000000	8864300000000000	1.35737e+16	6945090000000000	8864300000000000	1.38198e+16								6.75391e-07	5.271e-07	6.142e-07	6.70621e-07	5.36035e-07	6.09956e-07
	5312410000000000	6772880000000000	9943310000000000	5312410000000000	6772880000000000	1.0178e+16								9.71798e-07	8.058e-07	9.821e-07	1.06685e-06	8.34404e-07	9.70022e-07
	3944120000000000	4946000000000000	7267540000000000	3944120000000000	4946000000000000	7464950000000000								1.6178e-06	1.328e-06	1.491e-06	1.78721e-06	1.39916e-06	1.55232e-06
	3106740000000000	3815680000000000	5433140000000000	3106740000000000	3815680000000000	5564250000000000								2.46776e-06	2.012e-06	2.332e-06	2.70229e-06	2.14369e-06	2.42405e-06
	2890270000000000	3147840000000000	5179350000000000	2890270000000000	3147840000000000	5297980000000000								3.17689e-06	2.732e-06	2.651e-06	3.06246e-06	2.94149e-06	2.61121e-06
	1838230000000000	2182660000000000	3012230000000000	1838230000000000	2182660000000000	3004670000000000								6.94148e-06	5.326e-06	6.233e-06	6.70738e-06	5.3712e-06	6.17198e-06
	1022100000000000	1203580000000000	1582880000000000	1022100000000000	1203580000000000	1511250000000000								1.95997e-05	1.591e-05	1.771e-05	1.85418e-05	1.42944e-05	1.75025e-05

## Sheet: Fig.2e
PM6:PY-V-γ	PM6:PY-V-γ：PCBM	PM6:PY-V-γ：PFBO-C12
1.02	1.21	1.26
0.96	1.16	1.22
0.88	1.02	1.2
0.95	0.98	1.17
0.92	1.06	1.16
0.82	1.07	1.08
0.93	1.03	1.16
0.85	1.05	1.13
0.83	1.14	1.21
0.87	1.19	1.11

## Sheet: Fig. 2f
PM6:PY-V-γ	PM6:PY-V-γ：PCBM	PM6:PY-V-γ：PFBO-C12
0.969	1.01	1.25
0.93	0.98	1.21
0.89	0.96	1.18
0.88	0.92	1.16
0.84	0.91	1.15
0.75	0.93	1.1
0.82	0.82	1.14
0.84	0.88	1.06
0.86	0.86	1.04
0.81	0.79	1.07

## Sheet: Fig. 3b
qr	PM6:PY-V-γ	PM6:PY-V-γ：PCBM	PM6:PY-V-γ：PFBO-C12			qz	PM6:PY-V-γ	PM6:PY-V-γ：PCBM	PM6:PY-V-γ：PFBO-C12
0.1851	497000	11500000	85900000			0.22647	130000	2880000	31400000
0.18615	5510000	127000000	888000000			0.22999	128000	2970000	33100000
0.1872	1250000	31600000	211000000			0.23237	143000	2870000	30600000
0.18825	528000	12700000	92600000			0.23599	147000	3030000	32700000
0.18931	4450000	104000000	716000000			0.23843	152000	3130000	32700000
0.19038	1040000	25900000	170000000			0.24214	143000	3180000	33600000
0.19145	467000	11000000	79800000			0.24464	154000	3190000	33500000
0.19253	4350000	101000000	688000000			0.2459	151000	3160000	35000000
0.19362	918000	22400000	147000000			0.24717	140000	3410000	33400000
0.19471	450000	10600000	75500000			0.24845	154000	3610000	37100000
0.1958	3650000	85200000	573000000			0.25102	170000	3530000	38200000
0.19691	747000	18000000	119000000			0.25361	163000	3520000	39500000
0.19802	1870000	41500000	288000000			0.25492	183000	3780000	39600000
0.19913	2970000	70300000	465000000			0.25756	181000	4010000	39600000
0.20026	605000	14600000	98000000			0.26022	173000	3870000	39000000
0.20138	3660000	83500000	564000000			0.26157	183000	4290000	43000000
0.20252	1480000	36000000	229000000			0.26291	173000	3970000	42200000
0.20366	500000	11500000	79800000			0.26427	205000	4370000	42500000
0.20481	3120000	71800000	475000000			0.26563	206000	4360000	42000000
0.20596	769000	18000000	118000000			0.267	188000	4400000	43300000
0.20712	381000	8770000	63400000			0.26838	202000	4380000	45900000
0.20829	2750000	63400000	413000000			0.26977	209000	4550000	46500000
0.20946	587000	13700000	89500000			0.27256	211000	4820000	46400000
0.21064	2700000	61400000	401000000			0.27538	211000	4850000	46500000
0.21183	1030000	24000000	152000000			0.2768	230000	5490000	52000000
0.21303	409000	9310000	65000000			0.27822	219000	5120000	48100000
0.21423	2510000	57300000	368000000			0.27966	242000	5350000	50100000
0.21543	606000	13800000	90500000			0.2811	224000	5310000	51500000
0.21665	2360000	52700000	343000000			0.28255	227000	5500000	52300000
0.21787	1220000	28400000	177000000			0.28401	248000	5590000	51200000
0.2191	409000	9270000	63600000			0.28548	233000	5730000	53600000
0.22033	2170000	49200000	311000000			0.28695	249000	6150000	55900000
0.22157	577000	13100000	84600000			0.28843	246000	5740000	54300000
0.22282	2290000	50600000	323000000			0.28992	266000	5930000	55600000
0.22408	1040000	23800000	148000000			0.29141	246000	6010000	56700000
0.22534	416000	9210000	63800000			0.29292	258000	6520000	58000000
0.22661	1880000	42200000	262000000			0.29443	245000	5980000	55200000
0.22789	538000	12100000	78600000			0.29594	258000	6300000	61400000
0.22917	1830000	40600000	254000000			0.29747	251000	6130000	57500000
0.23046	746000	16700000	106000000			0.29901	268000	6420000	61000000
0.23176	955000	20600000	134000000			0.30055	249000	6450000	58100000
0.23307	1460000	32200000	197000000			0.3021	257000	6460000	61000000
0.23438	414000	8940000	61200000			0.30366	259000	6340000	59000000
0.2357	1670000	36800000	224000000			0.30522	268000	6550000	60600000
0.23703	532000	11800000	75700000			0.3068	262000	6420000	59800000
0.23837	1620000	35500000	214000000			0.30838	259000	6420000	60800000
0.23971	677000	14900000	93400000			0.30997	261000	6580000	59000000
0.24106	763000	16300000	106000000			0.31157	251000	6340000	59800000
0.24242	1260000	27500000	166000000			0.31318	261000	6360000	58700000
0.24379	386000	8310000	58400000			0.31479	255000	6300000	60200000
0.24516	1400000	30200000	181000000			0.31642	254000	6390000	58100000
0.24654	454000	9560000	64400000			0.31805	253000	6360000	59100000
0.24793	1320000	28100000	168000000			0.31969	245000	6100000	58600000
0.24933	497000	10600000	70600000			0.32134	237000	5950000	57300000
0.25073	1320000	28100000	168000000			0.323	237000	6050000	57300000
0.25215	581000	12400000	79200000			0.32466	235000	5830000	55600000
0.25357	1370000	28600000	169000000			0.32634	239000	5960000	57600000
0.255	635000	13500000	85400000			0.32802	223000	5590000	54400000
0.25643	1140000	23700000	144000000			0.32971	228000	5610000	55100000
0.25788	816000	17200000	104000000			0.33142	213000	5210000	52200000
0.25933	605000	12600000	81700000			0.33313	217000	5380000	53100000
0.26079	963000	20100000	121000000			0.33484	211000	5210000	51500000
0.26226	356000	7490000	54100000			0.33657	208000	5120000	49600000
0.26374	1050000	21700000	129000000			0.33831	208000	4900000	49600000
0.26523	392000	8090000	57900000			0.34005	198000	4800000	48000000
0.26672	982000	20200000	120000000			0.34181	198000	4680000	48100000
0.26823	387000	8090000	57800000			0.34357	189000	4520000	46300000
0.26974	949000	19600000	117000000			0.34534	189000	4360000	45900000
0.27126	384000	8100000	58600000			0.34712	174000	4190000	43300000
0.27279	895000	18300000	110000000			0.34891	173000	4100000	42500000
0.27432	391000	8110000	58000000			0.35071	173000	3920000	41800000
0.27587	848000	17300000	104000000			0.35252	165000	3810000	40700000
0.27742	375000	7750000	57300000			0.35434	165000	3760000	40600000
0.27899	853000	17100000	104000000			0.35617	157000	3610000	37900000
0.28056	370000	7610000	57900000			0.35801	157000	3580000	37500000
0.28214	818000	16500000	101000000			0.35985	153000	3490000	37000000
0.28373	346000	7150000	56100000			0.36171	147000	3380000	36500000
0.28533	794000	16000000	98000000			0.36358	147000	3340000	35700000
0.28694	342000	7020000	54900000			0.36545	140000	3230000	34700000
0.28856	765000	15300000	94600000			0.36734	140000	3180000	33600000
0.29018	812000	16000000	98000000			0.36923	140000	3090000	33400000
0.29182	513000	10400000	72000000			0.37114	131000	2970000	32500000
0.29346	752000	15000000	94000000			0.37305	134000	3060000	32400000
0.29512	430000	8700000	65100000			0.37498	133000	2990000	32000000
0.29678	748000	14800000	93900000			0.37691	133000	2850000	31400000
0.29845	382000	7960000	61700000			0.37886	132000	2900000	32000000
0.30013	688000	13600000	88600000			0.38081	134000	2830000	30500000
0.30182	341000	7140000	58700000			0.38277	130000	2830000	30600000
0.30353	647000	12800000	85900000			0.38475	131000	2920000	30400000
0.30524	421000	8630000	66700000			0.38673	131000	2810000	29500000
0.30696	599000	12000000	82400000			0.38873	132000	2830000	29600000
0.30869	638000	12800000	86900000			0.39073	135000	2850000	30000000
0.31043	399000	8280000	65700000			0.39275	128000	2830000	30400000
0.31218	629000	12600000	86400000			0.39478	129000	2820000	30400000
0.31393	343000	7120000	61000000			0.39681	134000	2870000	29800000
0.3157	577000	11700000	83000000			0.39886	131000	2900000	30400000
0.31748	371000	7640000	64500000			0.40092	128000	2840000	29800000
0.31927	504000	10400000	77800000			0.40298	133000	2910000	30400000
0.32107	557000	11400000	83200000			0.40506	135000	2960000	30900000
0.32288	359000	7650000	65300000			0.40715	132000	2820000	30500000
0.3247	524000	10900000	81700000			0.40925	133000	2840000	30700000
0.32653	310000	6460000	60400000			0.41136	128000	2890000	30800000
0.32837	486000	10200000	79100000			0.41349	126000	2800000	29300000
0.33022	487000	10100000	80100000			0.41562	132000	2830000	30300000
0.33208	322000	7020000	64200000			0.41776	127000	2810000	29900000
0.33395	483000	10200000	80500000			0.41992	122000	2670000	28800000
0.33584	318000	6860000	64200000			0.42209	124000	2670000	28400000
0.33773	427000	9130000	76000000			0.42426	118000	2620000	28600000
0.33963	448000	9640000	79700000			0.42645	118000	2510000	27800000
0.34155	299000	6780000	64600000			0.42865	112000	2450000	26900000
0.34347	426000	9300000	79200000			0.43086	112000	2390000	26000000
0.34541	402000	8760000	76100000			0.43309	107000	2310000	25900000
0.34735	304000	6840000	65400000			0.43532	103000	2270000	25000000
0.34931	398000	8870000	78100000			0.43757	101000	2150000	24600000
0.35128	352000	7890000	72400000			0.43982	97500	2120000	23700000
0.35326	315000	7130000	68200000			0.44209	97900	2060000	23100000
0.35525	370000	8500000	77400000			0.44437	91200	1960000	22300000
0.35725	272000	6230000	63500000			0.44666	89900	1930000	21600000
0.35927	337000	7780000	73100000			0.44897	88700	1840000	20300000
0.36129	346000	8030000	75700000			0.45128	87300	1770000	20300000
0.36333	260000	6030000	62100000			0.45361	85700	1700000	19600000
0.36537	315000	7380000	72100000			0.45595	77700	1650000	18800000
0.36743	318000	7560000	73700000			0.4583	77800	1640000	18300000
0.3695	273000	6520000	65300000			0.46067	73800	1540000	18100000
0.37159	283000	6750000	68000000			0.46305	73500	1500000	17400000
0.37368	297000	7260000	72700000			0.46543	72000	1460000	16900000
0.37579	274000	6730000	69300000			0.46784	69600	1450000	16600000
0.3779	245000	5960000	63000000			0.47025	66600	1400000	16600000
0.38003	275000	6920000	71100000			0.47267	68100	1350000	15900000
0.38218	261000	6510000	67700000			0.47511	65800	1350000	15700000
0.38433	219000	5260000	57700000			0.47756	64900	1290000	14500000
0.3865	262000	6530000	69100000			0.48003	62600	1260000	14500000
0.38867	245000	6290000	66400000			0.4825	62300	1230000	14200000
0.39086	224000	5630000	60700000			0.48499	61700	1200000	14000000
0.39307	225000	5690000	61800000			0.48749	57200	1160000	13300000
0.39528	234000	6120000	65400000			0.49001	57100	1140000	13300000
0.39751	220000	5720000	61800000			0.49254	55400	1130000	13000000
0.39975	197000	4820000	54000000			0.49508	54900	1110000	12900000
0.402	215000	5670000	61400000			0.49763	54300	1060000	12400000
0.40427	210000	5560000	61000000			0.5002	52500	1100000	12100000
0.40655	203000	5300000	58500000			0.50278	53000	1040000	12200000
0.40884	179000	4530000	50700000			0.50537	52300	1010000	11800000
0.41114	199000	5350000	58600000			0.50798	50600	989000	11600000
0.41346	191000	5160000	56300000			0.5106	51400	980000	11500000
0.41579	185000	4940000	54800000			0.51324	50000	935000	11100000
0.41813	168000	4220000	47200000			0.51588	49800	930000	11100000
0.42049	179000	4800000	53500000			0.51854	48000	915000	10700000
0.42286	176000	4730000	52300000			0.52122	49900	917000	10800000
0.42524	172000	4600000	51400000			0.54874	47200	900000	9980000
0.42764	163000	4310000	48600000			0.55157	46500	896000	10200000
0.43005	159000	4050000	45800000			0.55442	45500	907000	10200000
0.43247	163000	4340000	48900000			0.55728	47300	908000	10100000
0.43491	159000	4220000	47800000			0.56015	46800	905000	10100000
0.43736	153000	4090000	46400000			0.56304	47100	899000	10100000
0.43983	150000	3920000	44500000			0.56595	47000	905000	10300000
0.4423	145000	3710000	42400000			0.56886	46100	903000	10000000
0.4448	151000	3920000	44700000			0.5718	47800	908000	9950000
0.4473	146000	3790000	43400000			0.57475	46600	901000	10000000
0.44982	144000	3700000	42400000			0.57771	46200	902000	10100000
0.45236	139000	3570000	41200000			0.58069	46300	895000	10000000
0.45491	137000	3470000	40700000			0.58369	46500	888000	10200000
0.45747	133000	3320000	38900000			0.5867	46700	904000	9880000
0.46005	134000	3440000	39900000			0.58973	46300	882000	9910000
0.46264	131000	3400000	38700000			0.59277	46400	908000	10000000
0.46525	131000	3300000	37500000			0.59583	48400	900000	10100000
0.46787	129000	3230000	36500000			0.5989	47200	891000	10300000
0.47051	127000	3140000	35400000			0.60199	47300	924000	10100000
0.47316	124000	3060000	34100000			0.6051	47700	888000	10500000
0.47583	121000	2940000	32600000			0.60822	49000	921000	10400000
0.47851	124000	3030000	33400000			0.61136	48200	939000	10100000
0.48121	122000	2950000	32900000			0.61451	49500	949000	10300000
0.48392	118000	2900000	31900000			0.61768	49200	958000	10500000
0.48665	119000	2810000	31200000			0.62087	48100	967000	10800000
0.48939	116000	2770000	30600000			0.62407	50500	978000	10700000
0.49215	114000	2730000	30000000			0.62729	52700	997000	10900000
0.49492	112000	2690000	29300000			0.63052	52200	997000	11200000
0.49771	111000	2650000	28800000			0.63378	52100	1020000	11200000
0.50051	110000	2590000	28200000			0.63705	53200	1010000	11300000
0.50333	109000	2510000	27300000			0.64033	53800	1040000	11300000
0.50617	109000	2490000	27200000			0.64364	54900	1060000	11700000
0.50902	107000	2570000	26800000			0.64696	54900	1060000	11900000
0.51189	107000	2590000	26800000			0.65029	55500	1070000	12000000
0.51478	104000	2570000	26400000			0.65365	54300	1060000	12100000
0.51768	103000	2510000	26100000			0.65702	53400	1080000	12000000
0.5206	104000	2480000	25600000			0.66041	53900	1080000	12000000
0.52353	101000	2430000	25100000			0.66382	53600	1050000	12000000
0.52648	101000	2390000	24800000			0.66724	54000	1030000	11700000
0.52945	99700	2400000	24600000			0.67068	51600	1040000	11900000
0.53243	99100	2350000	24100000			0.67414	52900	1010000	11500000
0.53543	98800	2350000	23700000			0.67762	52300	991000	11200000
0.53845	96600	2290000	23200000			0.68112	51100	984000	11000000
0.54148	96900	2270000	23300000			0.68463	49300	989000	10700000
0.54454	95200	2240000	22700000			0.68816	50000	919000	10900000
0.5476	97200	2230000	22500000			0.69171	47800	938000	10500000
0.55069	94800	2190000	22500000			0.69528	46100	931000	10400000
0.55379	93300	2180000	22500000			0.69887	46400	910000	10100000
0.55692	93600	2170000	21900000			0.70247	47300	903000	9770000
0.56005	94000	2130000	21800000			0.7061	46600	878000	9900000
0.56321	91700	2130000	21500000			0.70974	45100	870000	9700000
0.56638	91700	2080000	21400000			0.7134	45400	857000	9580000
0.56958	91400	2070000	21300000			0.71708	44900	865000	9440000
0.57279	90700	1990000	20900000			0.72078	45100	853000	9510000
0.57601	91600	1960000	20900000			0.7245	45200	844000	9170000
0.57926	92300	1940000	20800000			0.72823	44400	835000	9250000
0.58253	90500	1940000	20300000			0.73199	43400	840000	9180000
0.58581	90500	1900000	20500000			0.73577	43900	831000	9110000
0.58911	89400	1890000	20400000			0.73956	44500	844000	9160000
0.59243	88700	1880000	20100000			0.74338	42900	840000	9120000
0.59577	88900	1880000	19900000			0.74721	43200	843000	9050000
0.59913	87800	1840000	19800000			0.75107	44700	842000	8960000
0.6025	86800	1840000	19500000			0.75494	44500	848000	9090000
0.6059	87300	1810000	19500000			0.75884	44000	848000	8950000
0.60931	86700	1790000	19400000			0.76275	45100	862000	9190000
0.61275	86700	1810000	19500000			0.76669	45100	852000	9320000
0.6162	85300	1790000	19400000			0.77064	46100	874000	9390000
0.61967	84500	1780000	19200000			0.77462	46500	880000	9270000
0.62316	85600	1760000	18900000			0.77861	46900	880000	9380000
0.62668	83100	1760000	18800000			0.78263	46600	880000	9330000
0.63021	83600	1740000	18800000			0.78667	46900	899000	9350000
0.63376	84400	1750000	18900000			0.79072	47200	905000	9500000
0.63733	82600	1730000	18800000			0.7948	46700	905000	9560000
0.64092	81200	1720000	18600000			0.7989	46000	909000	9500000
0.64454	81200	1690000	18600000			0.80303	47800	924000	9530000
0.64817	81800	1680000	18400000			0.80717	46800	909000	9630000
0.65182	80700	1680000	18500000			0.81133	47600	928000	9780000
0.65549	80400	1680000	18200000			0.81552	46600	925000	9810000
0.65919	79800	1660000	18400000			0.81972	48000	900000	9590000
0.6629	79600	1640000	18400000			0.82395	47400	913000	9630000
0.66664	78900	1640000	19100000			0.8282	47100	913000	9580000
0.6704	78800	1620000	19100000			0.83248	47200	906000	9440000
0.67417	78400	1620000	18500000			0.83677	46100	902000	9680000
0.67797	78100	1600000	18300000			0.84109	46000	899000	9730000
0.68179	77600	1600000	18400000			0.84543	46700	896000	9540000
0.68564	77800	1590000	18500000			0.84979	45400	888000	9390000
0.6895	77100	1590000	18800000			0.85417	46100	888000	9440000
0.69339	77100	1560000	19400000			0.85858	46400	888000	9340000
0.69729	75400	1560000	19000000			0.86301	45800	879000	9400000
0.70122	75400	1540000	18000000			0.86746	45500	878000	9410000
0.70518	74900	1540000	17300000			0.87193	46000	880000	9510000
0.70915	74200	1520000	17100000			0.87643	45000	889000	9350000
0.71315	74200	1520000	16900000			0.88095	45700	885000	9530000
0.71717	73200	1500000	16500000			0.8855	46200	883000	9470000
0.72121	73100	1500000	16500000			0.89007	46000	894000	9380000
0.72527	72300	1490000	16100000			0.89466	46300	892000	9570000
0.72936	72500	1470000	15800000			0.89927	45400	915000	9430000
0.73347	72100	1470000	15800000			0.90391	46400	911000	9350000
0.7376	71300	1450000	15600000			0.90857	46500	912000	9520000
0.74176	70100	1440000	15700000			0.91326	46200	910000	9480000
0.74594	70600	1430000	15300000			0.91797	46100	912000	9550000
0.75015	70200	1410000	15100000			0.92271	46000	913000	9660000
0.75437	69000	1410000	15100000			0.92747	46200	904000	9510000
0.75862	68100	1400000	14900000			0.93225	45700	919000	9570000
0.7629	69000	1400000	14800000			0.93706	46700	914000	9700000
0.7672	68600	1370000	14800000			0.9419	47100	917000	9540000
0.77152	66700	1370000	14600000			0.94675	45500	902000	9670000
0.77587	67600	1370000	14600000			0.95164	45800	922000	9710000
0.78024	66900	1350000	14500000			0.95655	45100	904000	9560000
0.78464	66200	1360000	14300000			0.96148	46200	920000	9660000
0.78906	65200	1330000	14200000			0.96644	46100	919000	9660000
0.79351	65500	1340000	14300000			0.97143	45700	914000	9740000
0.79798	64800	1310000	14100000			0.97644	46600	915000	9600000
0.80248	64800	1310000	14000000			0.98148	46600	917000	9750000
0.807	65100	1290000	14000000			0.98654	46700	900000	9570000
0.81155	64000	1300000	14000000			0.99163	45800	904000	9670000
0.81612	63200	1280000	13900000			0.99674	46800	910000	9620000
0.82072	63900	1290000	13800000			1.00189	46600	916000	9620000
0.82535	62700	1260000	13700000			1.00705	47100	908000	9670000
0.83	62800	1270000	13700000			1.01225	46700	911000	9630000
0.83468	62200	1270000	13600000			1.01747	47400	914000	9620000
0.83938	62600	1260000	13600000			1.02272	45700	909000	9650000
0.84411	62300	1260000	13700000			1.028	46800	912000	9700000
0.84887	62000	1240000	13500000			1.0333	46800	916000	9690000
0.85365	61900	1240000	13500000			1.03863	46900	920000	9690000
0.85846	60900	1230000	13500000			1.04399	47200	922000	9740000
0.8633	60500	1220000	13400000			1.04937	47700	936000	9790000
0.86817	61400	1220000	13500000			1.05479	46700	933000	9730000
0.87306	61500	1230000	13600000			1.06023	48000	938000	9830000
0.87798	60500	1220000	13800000			1.0657	48600	937000	9940000
0.88293	60100	1220000	13900000			1.07119	48600	939000	10100000
0.8879	61000	1220000	13700000			1.07672	48800	939000	10000000
0.89291	60600	1210000	13800000			1.08228	49000	958000	10100000
0.89794	60300	1210000	13600000			1.08786	49100	977000	10200000
0.903	60200	1210000	13900000			1.09347	49300	973000	10300000
0.90809	60000	1200000	14200000			1.09911	50400	977000	10300000
0.91321	60600	1210000	14500000			1.10478	50300	984000	10300000
0.91835	59800	1210000	14200000			1.11048	50100	987000	10400000
0.92353	59800	1200000	13800000			1.11621	50200	1000000	10500000
0.92873	60100	1200000	13500000			1.12197	50800	1000000	10400000
0.93397	59500	1210000	13500000			1.12776	51000	1010000	10500000
0.93923	60300	1200000	13300000			1.13357	51300	1020000	10600000
0.94453	59800	1200000	13200000			1.13942	51600	1020000	10700000
0.94985	59900	1200000	13200000			1.1453	51900	1030000	10700000
0.9552	59700	1190000	13200000			1.15121	52500	1030000	10900000
0.96058	60000	1190000	13200000			1.15715	52900	1040000	11000000
0.966	59800	1190000	13200000			1.16311	52700	1040000	11000000
0.97144	59900	1190000	13200000			1.16911	52700	1060000	11100000
0.97692	59700	1190000	13300000			1.17515	52500	1060000	11200000
0.98242	59500	1190000	13200000			1.18121	53300	1080000	11300000
0.98796	60400	1190000	13200000			1.1873	53200	1070000	11300000
0.99353	59800	1190000	13200000			1.19343	54000	1080000	11400000
0.99913	59800	1190000	13200000			1.19958	53800	1090000	11500000
1.00476	60200	1190000	13200000			1.20577	54100	1090000	11500000
1.01042	59200	1190000	13200000			1.21199	54200	1090000	11600000
1.01611	60300	1180000	13200000			1.21824	54600	1090000	11600000
1.02184	60900	1180000	13200000			1.22453	54400	1100000	11800000
1.0276	60700	1180000	13200000			1.23085	54300	1100000	11700000
1.03339	60600	1190000	13300000			1.2372	54400	1090000	11800000
1.03921	61000	1190000	13300000			1.24358	54800	1100000	11800000
1.04507	60600	1190000	13300000			1.24999	54900	1100000	11800000
1.05096	60400	1200000	13500000			1.25644	54600	1100000	11800000
1.05688	60600	1200000	13400000			1.26292	54200	1100000	11800000
1.06284	61600	1200000	13400000			1.26944	54200	1100000	11900000
1.06883	61700	1200000	13500000			1.27599	54400	1110000	11900000
1.07485	61800	1210000	13500000			1.28257	53800	1100000	11900000
1.08091	61900	1210000	13600000			1.28918	54000	1090000	11800000
1.087	62500	1220000	13700000			1.29584	54900	1100000	11900000
1.09313	62800	1230000	13700000			1.30252	54400	1100000	11900000
1.09929	63100	1230000	13800000			1.30924	54200	1100000	11900000
1.10548	63100	1250000	13800000			1.31599	54000	1100000	11900000
1.11171	63700	1250000	14000000			1.32278	54200	1090000	12000000
1.11798	64200	1260000	14000000			1.32961	54100	1090000	11900000
1.12428	64900	1260000	14200000			1.33647	53800	1100000	12000000
1.13062	65200	1280000	14200000			1.34336	54500	1100000	12000000
1.13699	65600	1290000	14300000			1.35029	54500	1100000	12100000
1.1434	65000	1330000	14500000			1.35726	54800	1110000	12200000
1.14984	65600	1370000	14700000			1.36426	54600	1110000	12300000
1.15632	66400	1390000	14800000			1.37129	54800	1110000	12300000
1.16284	66400	1410000	15000000			1.37837	54900	1110000	12300000
1.16939	68000	1420000	15100000			1.38548	54800	1110000	12300000
1.17598	68400	1440000	15300000			1.39263	54700	1110000	12300000
1.18261	69300	1460000	15500000			1.39981	54500	1110000	12300000
1.18927	69400	1480000	15600000			1.40703	54800	1100000	12500000
1.19598	70100	1500000	15900000			1.41429	54600	1100000	12400000
1.20272	70400	1460000	15700000			1.42159	54600	1100000	12400000
1.20949	70500	1420000	15600000			1.42892	53800	1100000	12300000
1.21631	70900	1420000	15700000			1.43629	53100	1080000	12200000
1.22316	71700	1430000	15800000			1.4437	52700	1080000	12100000
1.23006	73200	1450000	16000000			1.45115	53100	1070000	12000000
1.23699	73600	1470000	16300000			1.45863	52500	1060000	11800000
1.24396	74900	1500000	16500000			1.46616	52100	1050000	11800000
1.25097	76400	1520000	16700000			1.47372	52200	1050000	11700000
1.25802	76900	1540000	17000000			1.48132	51600	1050000	11600000
1.26511	78200	1570000	17300000			1.48897	51500	1040000	11500000
1.27224	79300	1600000	17600000			1.49665	50700	1030000	11600000
1.27941	80700	1630000	17800000			1.50437	51300	1030000	12300000
1.28662	81700	1650000	18100000			1.51213	50400	1020000	12700000
1.29387	83100	1680000	18500000			1.51993	50100	1000000	11600000
1.30117	84600	1720000	18800000			1.52777	49600	1000000	11200000
1.3085	85500	1740000	19200000			1.53565	49000	997000	11000000
1.31587	87600	1770000	19500000			1.54357	49100	983000	10800000
1.32329	89300	1800000	19900000			1.55154	48600	974000	10800000
1.33075	91000	1840000	20300000			1.55954	48100	967000	10800000
1.33825	92500	1890000	20700000			1.56759	47600	956000	10700000
1.34579	94300	1920000	21100000			1.57567	46500	944000	10400000
1.35337	96500	1970000	21700000			1.5838	46900	934000	10300000
1.361	98000	2010000	22400000			1.59197	46900	929000	10200000
1.36867	100000	2050000	22800000			1.60018	46600	930000	10100000
1.37638	102000	2110000	23000000			1.60844	46100	915000	9920000
1.38414	104000	2150000	23500000			1.61674	46100	923000	9890000
1.39194	107000	2200000	23900000			1.62508	45400	918000	9850000
1.39979	109000	2260000	24300000			1.63346	45500	916000	9770000
1.40767	111000	2310000	25000000			1.64189	45100	919000	9730000
1.41561	114000	2360000	25600000			1.65036	44800	912000	9650000
1.42359	117000	2430000	26200000			1.65887	44800	908000	9710000
1.43161	120000	2500000	26700000			1.66743	44700	906000	9830000
1.43968	123000	2570000	27200000			1.67603	44600	898000	9780000
1.44779	126000	2630000	27900000			1.68467	44500	898000	9580000
1.45595	129000	2710000	28500000			1.69336	43900	889000	9360000
1.46415	132000	2790000	29400000			1.7021	43600	888000	9350000
1.47241	136000	2860000	30000000			1.71088	43400	876000	9250000
1.4807	140000	2960000	30800000			1.71971	43100	870000	9180000
1.48905	143000	3040000	31700000			1.72858	42500	856000	9050000
1.49744	147000	3130000	32500000			1.7375	42300	849000	8970000
1.50588	151000	3230000	33600000			1.74646	41700	841000	8870000
1.51437	156000	3340000	34300000			1.75547	40900	825000	8660000
1.5229	161000	3460000	35300000			1.76452	40600	813000	8590000
1.53148	166000	3570000	36500000			1.77363	40100	800000	8470000
1.54011	171000	3690000	37500000			1.78278	39200	790000	8360000
1.54879	176000	3820000	38400000			1.79197	39100	777000	8240000
1.55752	182000	3950000	39700000			1.80122	38500	758000	8140000
1.5663	187000	4070000	40800000			1.81051	37900	752000	8010000
1.57513	194000	4240000	42200000			1.81985	37300	734000	7880000
1.584	200000	4380000	43300000			1.82924	36900	730000	7750000
1.59293	206000	4540000	44700000			1.83867	35900	712000	7580000
1.60191	212000	4690000	46000000			1.84816	35400	706000	7560000
1.61094	220000	4870000	47600000			1.85769	35000	688000	7370000
1.62002	225000	5040000	48800000			1.86728	34400	679000	7260000
1.62915	231000	5190000	50000000			1.87691	34100	665000	7160000
1.63833	238000	5360000	51500000			1.88659	33700	653000	7050000
1.64756	243000	5490000	52600000			1.89632	33200	647000	6910000
1.65685	248000	5630000	53800000			1.90611	32700	637000	6850000
1.66618	251000	5740000	54800000			1.91594	32300	632000	6740000
1.67557	254000	5850000	55500000			1.92582	32000	619000	6640000
1.68502	256000	5930000	56000000			1.93576	32000	613000	6630000
1.69451	257000	5990000	56400000			1.94574	31800	619000	6610000
1.70406	256000	5990000	56500000			1.95578	29000	582000	6140000
1.71367	255000	5980000	56400000			1.96587	29600	571000	6110000
1.72332	252000	5920000	55900000			1.97601	29400	570000	6100000
1.73304	247000	5910000	55500000			1.98621	29500	565000	6010000
1.7428	240000	5940000	54900000			1.99645	28700	556000	5890000
1.75262	232000	5890000	54000000			2.00675	28800	547000	5830000
1.7625	224000	5720000	52600000			2.0171	28300	541000	5760000
1.77243	216000	5530000	50900000			2.02751	28000	540000	5680000
1.78242	209000	5290000	49200000			2.03797	27900	531000	5680000
1.79247	201000	4980000	47200000			2.04848	27700	527000	5610000
1.80257	194000	4640000	45100000			2.05905	27400	521000	5600000
1.81273	186000	4350000	43200000			2.06967	27300	520000	5530000
1.82295	177000	4120000	41200000			2.08035	27000	513000	5450000
1.83322	168000	3900000	39100000			2.09108	26800	509000	5390000
1.84355	160000	3680000	37200000			2.10187	26400	504000	5340000
1.85394	152000	3480000	35400000			2.11271	26400	499000	5300000
1.86439	144000	3290000	33600000			2.12361	26000	495000	5220000
1.8749	138000	3100000	31800000			2.13456	25800	489000	5170000
1.88546	131000	2920000	30300000			2.14557	25600	484000	5110000
1.89609	124000	2760000	28700000			2.15664	25100	480000	5040000
1.90677	118000	2610000	27300000			2.16777	25100	473000	5000000
1.91752	113000	2460000	25900000			2.17895	24800	466000	4920000
1.92833	108000	2330000	24700000			2.19019	24700	463000	4860000
1.93919	103000	2210000	23400000			2.20149	24600	459000	4820000
1.95012	98500	2100000	22400000			2.21285	24500	459000	4770000
1.96111	94700	2000000	21300000			2.22426	24600	455000	4760000
1.97217	90900	1900000	20400000			2.23574	24300	454000	4720000
1.98328	87400	1810000	19500000			2.24727	24500	452000	4710000
1.99446	84200	1730000	18800000			2.25886	24600	451000	4680000
2.0057	80700	1640000	18000000			2.27052	24500	452000	4720000
2.017	78300	1570000	17400000			2.28223	24200	452000	4660000
2.02837	75800	1510000	16700000			2.294	24400	451000	4640000
2.0398	73600	1440000	16000000			2.30584	24000	447000	4590000
2.05129	71600	1390000	15600000			2.31773	23900	444000	4540000
2.06286	68900	1340000	15100000			2.32969	23800	443000	4470000
2.07448	67000	1280000	14700000			2.34171	23700	440000	4440000
2.08617	64900	1240000	14100000			2.35379	23700	440000	4390000
2.09793	63600	1190000	13500000			2.36593	23400	433000	4320000
2.10975	62100	1160000	13100000			2.37813	23300	434000	4310000
2.12164	60900	1120000	12800000			2.3904	23300	432000	4260000
2.1336	59200	1080000	12300000			2.40273	23400	435000	4270000
2.14562	57700	1050000	12000000			2.41513	23700	433000	4230000
2.15772	57000	1020000	11600000			2.42759	23500	432000	4250000
2.16988	55600	990000	11300000			2.44011	23100	434000	4230000
2.1821	54700	959000	11000000			2.4527	23400	436000	4220000
2.1944	53600	932000	10800000			2.46535	23400	433000	4230000
2.20677	52400	909000	10500000			2.47807	23400	434000	4230000
2.21921	51700	887000	10300000			2.49085	23400	436000	4230000
2.23171	51000	864000	10100000			2.5037	23200	435000	4260000
2.24429	50100	844000	9900000			2.51662	23400	439000	4200000
2.25694	49400	827000	9770000			2.5296	23500	438000	4220000
2.26966	48800	810000	9620000			2.54265	23400	440000	4200000
2.28245	48100	807000	9480000			2.55577	23400	443000	4210000
2.29531	47300	797000	9320000			2.56895	23400	442000	4180000
2.30825	46600	787000	9200000			2.5822	23600	443000	4220000
2.32126	46100	771000	9000000			2.59552	23600	442000	4210000
2.33434	45800	751000	8880000			2.60891	23700	449000	4220000
2.34749	45800	734000	8780000			2.62237	23900	450000	4210000
2.36072	45600	723000	8680000			2.6359	24000	452000	4230000
2.37403	45300	713000	8580000			2.6495	23900	456000	4260000
2.38741	45100	702000	8530000			2.66316	24100	458000	4230000
2.40086	44700	694000	8430000			2.6769	24300	462000	4250000
2.41439	44500	686000	8350000			2.69071	24200	463000	4260000
2.428	44200	678000	8280000			2.70459	24100	465000	4250000
2.44168	43900	673000	8250000			2.71855	24100	463000	4310000
2.45544	43600	663000	8180000			2.73257	23900	464000	4330000
2.46928	43400	656000	8140000			2.74667	24000	464000	4280000
2.4832	42900	650000	8100000			2.76083	23900	463000	4230000
2.49719	43000	640000	8030000			2.77508	24000	460000	4210000
2.51127	42600	635000	7910000			2.78939	23700	459000	4190000
2.52542	42500	630000	7880000			2.80378	23400	455000	4180000
2.53965	42400	624000	7870000			2.81825	23400	454000	4160000
2.55396	42100	618000	7730000			2.83278	23300	453000	4130000
2.56836	41900	614000	7690000			2.8474	23100	448000	4100000
2.58283	41700	607000	7690000			2.86209	23000	446000	4050000
2.59739	41500	602000	7650000			2.87685	22900	445000	4050000
2.61203	41500	598000	7550000			2.89169	22700	441000	4000000
2.62675	41400	595000	7530000			2.90661	22400	438000	3970000
2.64155	41300	591000	7490000			2.9216	22300	433000	3930000
2.65644	41200	588000	7390000			2.93668	22200	428000	3900000
2.67141	41100	583000	7350000			2.95183	21700	423000	3820000
2.68646	41100	578000	7360000			2.96705	21400	415000	3780000
2.7016	40900	577000	7350000			2.98236	20900	406000	3750000
2.71683	40900	575000	7490000			2.99774	20400	398000	3660000
2.73214	40800	570000	7570000			3.01321	20000	389000	3570000
2.74754	40600	568000	7290000			3.02875	19400	380000	3500000
2.76302	40600	566000	7190000			3.04438	18900	372000	3410000
2.77859	40200	564000	7160000			3.06008	18900	373000	3450000
2.79425	40100	563000	7110000			3.07587	19100	369000	3460000
2.81	40300	558000	7100000				--	--	--
2.82584	40400	555000	7060000				--	--	--
2.84176	40500	553000	7050000				--	--	--
2.85778	40500	552000	7000000				--	--	--
2.87388	40600	548000	6980000				--	--	--
2.89008	40400	546000	6970000				--	--	--
2.90637	40400	542000	6940000				--	--	--
2.92275	40400	541000	6870000				--	--	--
2.93922	40300	538000	6830000				--	--	--
2.95578	40200	535000	6830000				--	--	--
2.97244	40300	532000	6780000				--	--	--
2.98919	40200	530000	6770000				--	--	--
3.00604	40200	529000	6740000				--	--	--
3.02298	40100	526000	6730000				--	--	--
3.04002	40000	524000	6680000				--	--	--
3.05715	39700	519000	6660000				--	--	--
3.07438	39600	516000	6610000				--	--	--
3.09171	39200	511000	6540000				--	--	--
3.10913	38900	507000	6510000				--	--	--
3.12665	38600	503000	6490000				--	--	--
3.14427	38400	499000	6520000				--	--	--
3.16199	38200	494000	6440000				--	--	--
3.17981	37900	491000	6350000				--	--	--
3.19773	37000	473000	6080000				--	--	--
3.21575	34800	439000	5660000				--	--	--

## Sheet: Fig. 3d
	fitting line		fitting line		fitting line		spot		spot		spot
qr	PM6:PY-V-γ	qr	PM6:PY-V-γ：PCBM	qr	PM6:PY-V-γ：PFBO-C12	qr	PM6:PY-V-γ	qr	PM6:PY-V-γ：PCBM	qr	PM6:PY-V-γ：PFBO-C12
0.001	102.969	0.001	399.255	0.001	322.683	0.00391	49.6667	0.00391	60.9524	0.00391	57.7619
0.0015	93.9404	0.0015	300.089	0.0015	250.083	0.00426	43.0952	0.00426	52.9524	0.00426	51.8095
0.002	83.5879	0.002	214.296	0.002	184.604	0.00445	43.6667	0.00445	46.2381	0.00445	45.9524
0.0025	73.1094	0.0025	150.177	0.0025	133.621	0.00474	39.8095	0.00474	38.5714	0.00474	38.6667
0.003	63.3157	0.003	105.616	0.003	96.8554	0.00506	34.4762	0.00506	34.2857	0.00506	33.619
0.0035	54.611	0.0035	75.5694	0.0035	71.2533	0.00528	31.2857	0.00528	29.9048	0.00528	30.2857
0.004	47.1042	0.004	55.4254	0.004	53.5981	0.00564	32.1429	0.00564	25.7619	0.00564	26.9524
0.0045	40.7349	0.0045	41.8107	0.0045	41.3589	0.00589	28.0952	0.00589	22.7619	0.00589	24.0476
0.005	35.367	0.005	32.4622	0.005	32.7532	0.00615	26.1429	0.00615	20.0952	0.00615	21.2857
0.0055	30.8461	0.0055	25.9134	0.0055	26.5845	0.00642	25.3333	0.00642	19.2857	0.00642	18.381
0.006	27.0276	0.006	21.2228	0.006	22.0639	0.0067	23.1905	0.0067	15.8571	0.0067	16.5714
0.0065	23.7868	0.0065	17.7842	0.0065	18.6731	0.007	21.3333	0.007	14.4286	0.007	15.0476
0.007	21.0214	0.007	15.2038	0.007	16.0697	0.0073	21.2381	0.0073	15.6667	0.0073	14.1905
0.0075	18.6489	0.0075	13.2221	0.0075	14.0253	0.00746	18	0.00746	12.4762	0.00746	11.6667
0.008	16.6033	0.008	11.6659	0.008	12.3856	0.00779	17.1429	0.00779	12.381	0.00779	12.6667
0.0085	14.8315	0.0085	10.4176	0.0085	11.0448	0.00814	16.4762	0.00814	11.8571	0.00814	11.4762
0.009	13.2911	0.009	9.39646	0.009	9.92955	0.00831	15.0476	0.00831	12.1429	0.00831	9.7619
0.0095	11.9472	0.0095	8.54601	0.0095	8.98779	0.00868	14.0952	0.00868	9.4762	0.00868	10.2857
0.01	10.7714	0.01	7.82621	0.01	8.18222	0.00887	14.2381	0.00887	8.7143	0.00887	9.0476
0.0105	9.73998	0.0105	7.20831	0.0105	7.48557	0.00926	12.619	0.00926	8.7143	0.00926	8.4286
0.011	8.83319	0.011	6.6713	0.011	6.87755	0.00946	12.5238	0.00946	8.2381	0.00946	8.7619
0.0115	8.03431	0.0115	6.19964	0.0115	6.34281	0.00967	11.0476	0.00967	7.5714	0.00967	9.0476
0.012	7.32915	0.012	5.78165	0.012	5.86952	0.0101	12.1429	0.0101	8.0952	0.0101	8.0476
0.0125	6.70558	0.0125	5.40842	0.0125	5.44839	0.01032	10.5238	0.01032	6.619	0.01032	8.2857
0.013	6.15323	0.013	5.07306	0.013	5.07201	0.01054	9.7619	0.01054	6.7143	0.01054	6.7143
0.0135	5.66313	0.0135	4.77013	0.0135	4.73441	0.01077	8.7619	0.01077	6.5238	0.01077	7.0952
0.014	5.22757	0.014	4.4953	0.014	4.43063	0.01101	8.2857	0.01101	6.3333	0.01101	6.381
0.0145	4.83985	0.0145	4.24506	0.0145	4.15656	0.01149	7.619	0.01149	5.3333	0.01149	6.9524
0.015	4.49417	0.015	4.01653	0.015	3.90874	0.01174	7.2381	0.01174	5.5238	0.01174	6.8095
0.0155	4.1855	0.0155	3.80728	0.0155	3.68421	0.012	5.7619	0.012	4	0.012	5.0952
0.016	3.90943	0.016	3.61529	0.016	3.48042	0.01226	6.1905	0.01226	4.9048	0.01226	4.9524
0.0165	3.66216	0.0165	3.43881	0.0165	3.29517	0.01253	6.1429	0.01253	5.1905	0.01253	5.5714
0.017	3.44032	0.017	3.27634	0.017	3.12652	0.0128	6.7143	0.0128	5.2381	0.0128	4.9048
0.0175	3.24101	0.0175	3.12657	0.0175	2.97278	0.01308	5.6667	0.01308	4.619	0.01308	4.9048
0.018	3.06167	0.018	2.98834	0.018	2.83247	0.01337	4.4762	0.01337	4.6667	0.01337	4
0.0185	2.90006	0.0185	2.86063	0.0185	2.70426	0.01366	5.5238	0.01366	3.8571	0.01366	4.5238
0.019	2.7542	0.019	2.74252	0.019	2.58699	0.01396	5.2857	0.01396	5.0952	0.01396	3.9524
0.0195	2.62238	0.0195	2.63321	0.0195	2.47959	0.01426	4.2619	0.01426	3.7381	0.01426	4.4286
0.02	2.50306	0.02	2.53196	0.02	2.38115	0.01457	4.2381	0.01457	3.619	0.01457	3.5238
0.0205	2.39491	0.0205	2.4381	0.0205	2.29082	0.01489	4.2857	0.01489	3.5238	0.01489	3.7619
0.021	2.29675	0.021	2.35104	0.021	2.20785	0.01522	4.1905	0.01522	3.5238	0.01522	3.4762
0.0215	2.20753	0.0215	2.27022	0.0215	2.13158	0.01555	4.1905	0.01555	3	0.01555	3.1905
0.022	2.12633	0.022	2.19515	0.022	2.0614	0.01589	4.381	0.01589	3.2381	0.01589	3.5714
0.0225	2.05233	0.0225	2.12538	0.0225	1.99675	0.01623	3.7143	0.01623	3.7619	0.01623	3.7381
0.023	1.98479	0.023	2.06049	0.023	1.93716	0.01659	3.0952	0.01659	3.5714	0.01659	3.4762
0.0235	1.92309	0.0235	2.00011	0.0235	1.88217	0.01695	2.8095	0.01695	3.381	0.01695	3.9048
0.024	1.86664	0.024	1.94388	0.024	1.83139	0.01732	3.2381	0.01732	3.3333	0.01732	2.6667
0.0245	1.81493	0.0245	1.8915	0.0245	1.78446	0.0177	3.2381	0.0177	3.6667	0.0177	2.9524
0.025	1.7675	0.025	1.84267	0.025	1.74104	0.01808	3.4762	0.01808	3.381	0.01808	2.4762
0.0255	1.72396	0.0255	1.79711	0.0255	1.70083	0.01848	3.1905	0.01848	2.5238	0.01848	2.5714
0.026	1.68393	0.026	1.7546	0.026	1.66358	0.01888	3.7619	0.01888	2.2857	0.01888	3
0.0265	1.64708	0.0265	1.7149	0.0265	1.62903	0.01929	3.0238	0.01929	2.5	0.01929	2.5714
0.027	1.61314	0.027	1.6778	0.027	1.59696	0.01972	2.8095	0.01972	1.619	0.01972	2
0.0275	1.58183	0.0275	1.64312	0.0275	1.56718	0.02015	2.5238	0.02015	2.3333	0.02015	2.1667
0.028	1.55292	0.028	1.61068	0.028	1.53948	0.02059	2.7143	0.02059	2.8571	0.02059	1.9762
0.0285	1.5262	0.0285	1.58031	0.0285	1.51372	0.02103	1.9048	0.02103	2.381	0.02103	2.2857
0.029	1.50148	0.029	1.55188	0.029	1.48973	0.02149	2.4048	0.02149	2.7143	0.02149	2.2619
0.0295	1.47858	0.0295	1.52523	0.0295	1.46738	0.02196	2.3333	0.02196	2.5952	0.02196	2.0952
0.03	1.45735	0.03	1.50025	0.03	1.44653	0.02244	3	0.02244	2.6667	0.02244	2.2857
0.0305	1.43765	0.0305	1.47681	0.0305	1.42708	0.02293	2.7143	0.02293	2.3333	0.02293	2.1429
0.031	1.41935	0.031	1.45482	0.031	1.40891	0.02343	2.5476	0.02343	2.1429	0.02343	1.9286
0.0315	1.40234	0.0315	1.43416	0.0315	1.39193	0.02394	2.2381	0.02394	1.881	0.02394	1.9048
0.032	1.3865	0.032	1.41475	0.032	1.37606	0.02447	1.7857	0.02447	1.6905	0.02447	2.1429
0.0325	1.37176	0.0325	1.39651	0.0325	1.3612	0.025	1.5952	0.025	1.6667	0.025	1.9762
0.033	1.35801	0.033	1.37935	0.033	1.34728	0.02555	1.881	0.02555	2	0.02555	1.9286
0.0335	1.34519	0.0335	1.3632	0.0335	1.33424	0.0261	1.7381	0.0261	2.3571	0.0261	1.4762
0.034	1.33321	0.034	1.34799	0.034	1.32201	0.02667	1.619	0.02667	1.4921	0.02667	1.6667
0.0345	1.32202	0.0345	1.33366	0.0345	1.31054	0.02725	1.9762	0.02725	1.7857	0.02725	1.7619
0.035	1.31155	0.035	1.32016	0.035	1.29976	0.02785	1.4762	0.02785	1.6667	0.02785	1.5238
0.0355	1.30176	0.0355	1.30743	0.0355	1.28964	0.02846	1.6825	0.02846	1.6825	0.02846	1.7937
0.036	1.29258	0.036	1.29541	0.036	1.28012	0.02908	1.881	0.02908	1.9286	0.02908	1.5952
0.0365	1.28398	0.0365	1.28407	0.0365	1.27116	0.02971	2.2619	0.02971	1.9524	0.02971	1.5476
0.037	1.27591	0.037	1.27336	0.037	1.26274	0.03036	2.5556	0.03036	1.6825	0.03036	1.2381
0.0375	1.26833	0.0375	1.26324	0.0375	1.2548	0.03102	1.8333	0.03102	2	0.03102	1.2143
0.038	1.26122	0.038	1.25367	0.038	1.24731	0.0317	1.2619	0.0317	1.1905	0.0317	1.7857
0.0385	1.25453	0.0385	1.24462	0.0385	1.24026	0.03239	1.4603	0.03239	1.5397	0.03239	1.5873
0.039	1.24823	0.039	1.23605	0.039	1.2336	0.0331	1.4444	0.0331	1.3651	0.0331	1.1429
0.0395	1.24231	0.0395	1.22795	0.0395	1.22732	0.03382	1.5476	0.03382	1.4762	0.03382	1.3095
0.04	1.23673	0.04	1.22027	0.04	1.22138	0.03456	1.4921	0.03456	1.7143	0.03456	1.5714
0.0405	1.23147	0.0405	1.21299	0.0405	1.21577	0.03531	1.1111	0.03531	2.0159	0.03531	1.4444
0.041	1.22651	0.041	1.20609	0.041	1.21047	0.03608	1.3095	0.03608	1.1667	0.03608	1.0952
0.0415	1.22183	0.0415	1.19955	0.0415	1.20545	0.03687	1.4444	0.03687	1.254	0.03687	1.0159
0.042	1.21741	0.042	1.19334	0.042	1.2007	0.03768	1.3492	0.03768	1.1111	0.03768	1.5238
0.0425	1.21324	0.0425	1.18745	0.0425	1.1962	0.0385	1.4286	0.0385	1.8254	0.0385	1.0635
0.043	1.20929	0.043	1.18186	0.043	1.19194	0.03934	1.1429	0.03934	1.2381	0.03934	1.6349
0.0435	1.20556	0.0435	1.17654	0.0435	1.1879	0.0402	1.0714	0.0402	1.2262	0.0402	1.1667
0.044	1.20203	0.044	1.17149	0.044	1.18407	0.04107	1.2063	0.04107	1.3492	0.04107	1.2063
0.0445	1.19868	0.0445	1.16668	0.0445	1.18043	0.04197	1.2222	0.04197	1.381	0.04197	1.3968
0.045	1.19551	0.045	1.16211	0.045	1.17698	0.04289	1.1587	0.04289	0.9683	0.04289	1.6349
0.0455	1.19251	0.0455	1.15776	0.0455	1.1737	0.04382	1.2143	0.04382	1.119	0.04382	1.5952
0.046	1.18966	0.046	1.15362	0.046	1.17059	0.04478	1.4286	0.04478	1.4603	0.04478	1.127
0.0465	1.18695	0.0465	1.14968	0.0465	1.16763	0.04576	1.381	0.04576	1.1667	0.04576	1.1667
0.047	1.18439	0.047	1.14593	0.047	1.16481	0.04675	1.1786	0.04675	1.4881	0.04675	1.5
0.0475	1.18195	0.0475	1.14235	0.0475	1.16213	0.04777	1.1111	0.04777	1.4286	0.04777	1.4921
0.048	1.17963	0.048	1.13893	0.048	1.15958	0.04882	1.131	0.04882	1.0476	0.04882	1.3571
0.0485	1.17743	0.0485	1.13568	0.0485	1.15715	0.04988	1.4167	0.04988	1.119	0.04988	1.25
0.049	1.17533	0.049	1.13257	0.049	1.15484	0.05097	1.2143	0.05097	1.119	0.05097	1.2976
0.0495	1.17334	0.0495	1.1296	0.0495	1.15263	0.05208	1.7143	0.05208	1.5238	0.05208	1.2381
0.05	1.17144	0.05	1.12677	0.05	1.15053	0.05322	1.6071	0.05322	1.369	0.05322	1.4048
0.0505	1.16963	0.0505	1.12407	0.0505	1.14853	0.05438	1.0571	0.05438	1.2667	0.05438	1.3429
0.051	1.16791	0.051	1.12148	0.051	1.14661	0.05557	1.5119	0.05557	1.0714	0.05557	1.4643
0.0515	1.16627	0.0515	1.11901	0.0515	1.14479	0.05678	1.2143	0.05678	1.0476	0.05678	1.0357
0.052	1.1647	0.052	1.11665	0.052	1.14304	0.05802	1.3048	0.05802	1.4095	0.05802	1.2
0.0525	1.16321	0.0525	1.11439	0.0525	1.14138	0.05929	1.0286	0.05929	1.3048	0.05929	1.1238
0.053	1.16178	0.053	1.11223	0.053	1.13978	0.06058	1.1905	0.06058	1.0714	0.06058	1.3929
0.0535	1.16042	0.0535	1.11016	0.0535	1.13826	0.0619	0.8762	0.0619	0.8095	0.0619	1.381
0.054	1.15912	0.054	1.10818	0.054	1.13681	0.06325	1.5048	0.06325	1.3524	0.06325	1.1238
0.0545	1.15787	0.0545	1.10628	0.0545	1.13541	0.06463	1.1238	0.06463	1.0286	0.06463	1.1238
0.055	1.15668	0.055	1.10447	0.055	1.13408	0.06604	1	0.06604	1.181	0.06604	1.0286
0.0555	1.15555	0.0555	1.10272	0.0555	1.13281	0.06748	1.1111	0.06748	1.3492	0.06748	1.1349
0.056	1.15446	0.056	1.10105	0.056	1.13158	0.06896	1.1524	0.06896	1.1143	0.06896	1.2667
0.0565	1.15342	0.0565	1.09945	0.0565	1.13041	0.07046	1.0381	0.07046	1.2952	0.07046	1.1619
0.057	1.15242	0.057	1.09792	0.057	1.12929	0.072	1.4048	0.072	1.0317	0.072	1.1349
0.0575	1.15147	0.0575	1.09644	0.0575	1.12822	0.07357	1.5952	0.07357	1.1746	0.07357	1.3333
0.058	1.15055	0.058	1.09503	0.058	1.12719	0.07518	1.1746	0.07518	1.0794	0.07518	1.1825
0.0585	1.14968	0.0585	1.09367	0.0585	1.1262	0.07682	0.9444	0.07682	1.0952	0.07682	1.127
0.059	1.14884	0.059	1.09236	0.059	1.12525	0.07849	1.1349	0.07849	1.3175	0.07849	1
0.0595	1.14803	0.0595	1.09111	0.0595	1.12434	0.08021	1.1667	0.08021	0.9603	0.08021	1.3016
0.06	1.14726	0.06	1.08991	0.06	1.12346	0.08196	1.6259	0.08196	0.9252	0.08196	1.034
0.0605	1.14652	0.0605	1.08875	0.0605	1.12262	0.08374	0.9444	0.08374	1.1667	0.08374	0.9921
0.061	1.1458	0.061	1.08763	0.061	1.12182	0.08557	1.4218	0.08557	0.9864	0.08557	1
0.0615	1.14512	0.0615	1.08656	0.0615	1.12104	0.08744	1.1156	0.08744	1.1973	0.08744	1.0952
0.062	1.14446	0.062	1.08553	0.062	1.12029	0.08935	0.8503	0.08935	1.102	0.08935	1.102
0.0625	1.14383	0.0625	1.08454	0.0625	1.11958	0.0913	0.9864	0.0913	0.7687	0.0913	0.9932
0.063	1.14322	0.063	1.08359	0.063	1.11889	0.09329	1.3537	0.09329	0.9252	0.09329	1.1973
0.0635	1.14264	0.0635	1.08267	0.0635	1.11823	0.09533	0.9583	0.09533	0.8452	0.09533	1.1667
0.064	1.14208	0.064	1.08179	0.064	1.11759	0.09741	1.0204	0.09741	1.0884	0.09741	0.6939
0.0645	1.14154	0.0645	1.08093	0.0645	1.11697	0.09953	0.5774	0.09953	1.0119	0.09953	0.6548
0.065	1.14102	0.065	1.08011	0.065	1.11638	0.1017	0.8512	0.1017	0.8036	0.1017	1.0119
0.0655	1.14052	0.0655	1.07932	0.0655	1.11581	0.10392	0.8155	0.10392	0.8869	0.10392	0.9405
0.066	1.14003	0.066	1.07856	0.066	1.11526	0.10619	0.8512	0.10619	0.9881	0.10619	0.9405
0.0665	1.13957	0.0665	1.07782	0.0665	1.11473	0.10851	0.836	0.10851	1.0106	0.10851	0.9101
0.067	1.13912	0.067	1.07712	0.067	1.11422	0.11088	0.8762	0.11088	1.0238	0.11088	0.9857
0.0675	1.13869	0.0675	1.07643	0.0675	1.11373	0.1133	1.1958	0.1133	0.7513	0.1133	0.9206
0.068	1.13827	0.068	1.07577	0.068	1.11326	0.11577	1.0212	0.11577	0.7302	0.11577	1.0265
0.0685	1.13787	0.0685	1.07513	0.0685	1.1128	0.11829	1.0476	0.11829	0.9259	0.11829	0.873
0.069	1.13749	0.069	1.07452	0.069	1.11236	0.12088	0.8783	0.12088	1.1005	0.12088	0.8413
0.0695	1.13711	0.0695	1.07392	0.0695	1.11193	0.12351	0.919	0.12351	0.8143	0.12351	0.9667
0.07	1.13675	0.07	1.07335	0.07	1.11152	0.12621	0.8476	0.12621	0.6619	0.12621	0.9238
0.0705	1.1364	0.0705	1.0728	0.0705	1.11112	0.12896	0.9619	0.12896	0.7857	0.12896	0.8286
0.071	1.13607	0.071	1.07226	0.071	1.11074	0.13178	0.8714	0.13178	0.8762	0.13178	1.2333
0.0715	1.13574	0.0715	1.07174	0.0715	1.11036
0.072	1.13543	0.072	1.07124	0.072	1.11001
0.0725	1.13513	0.0725	1.07076	0.0725	1.10966
0.073	1.13483	0.073	1.07029	0.073	1.10932
0.0735	1.13455	0.0735	1.06984	0.0735	1.109
0.074	1.13427	0.074	1.0694	0.074	1.10869
0.0745	1.13401	0.0745	1.06897	0.0745	1.10838
0.075	1.13375	0.075	1.06856	0.075	1.10809
0.0755	1.1335	0.0755	1.06816	0.0755	1.1078
0.076	1.13326	0.076	1.06778	0.076	1.10753
0.0765	1.13303	0.0765	1.06741	0.0765	1.10726
0.077	1.1328	0.077	1.06704	0.077	1.107
0.0775	1.13258	0.0775	1.06669	0.0775	1.10675
0.078	1.13237	0.078	1.06635	0.078	1.10651
0.0785	1.13217	0.0785	1.06602	0.0785	1.10628
0.079	1.13197	0.079	1.0657	0.079	1.10605
0.0795	1.13177	0.0795	1.0654	0.0795	1.10583
0.08	1.13158	0.08	1.06509	0.08	1.10561
0.0805	1.1314	0.0805	1.0648	0.0805	1.1054
0.081	1.13123	0.081	1.06452	0.081	1.1052
0.0815	1.13105	0.0815	1.06424	0.0815	1.10501
0.082	1.13089	0.082	1.06398	0.082	1.10482
0.0825	1.13073	0.0825	1.06372	0.0825	1.10463
0.083	1.13057	0.083	1.06347	0.083	1.10445
0.0835	1.13041	0.0835	1.06322	0.0835	1.10428
0.084	1.13027	0.084	1.06299	0.084	1.10411
0.0845	1.13012	0.0845	1.06275	0.0845	1.10394
0.085	1.12998	0.085	1.06253	0.085	1.10378
0.0855	1.12984	0.0855	1.06231	0.0855	1.10363
0.086	1.12971	0.086	1.0621	0.086	1.10347
0.0865	1.12958	0.0865	1.06189	0.0865	1.10333
0.087	1.12946	0.087	1.06169	0.087	1.10318
0.0875	1.12933	0.0875	1.0615	0.0875	1.10304
0.088	1.12921	0.088	1.06131	0.088	1.10291
0.0885	1.1291	0.0885	1.06112	0.0885	1.10278
0.089	1.12898	0.089	1.06094	0.089	1.10265
0.0895	1.12887	0.0895	1.06076	0.0895	1.10252
0.09	1.12876	0.09	1.06059	0.09	1.1024
0.0905	1.12866	0.0905	1.06043	0.0905	1.10228
0.091	1.12856	0.091	1.06026	0.091	1.10216
0.0915	1.12846	0.0915	1.06011	0.0915	1.10205
0.092	1.12836	0.092	1.05995	0.092	1.10194
0.0925	1.12826	0.0925	1.0598	0.0925	1.10183
0.093	1.12817	0.093	1.05965	0.093	1.10173
0.0935	1.12808	0.0935	1.05951	0.0935	1.10163
0.094	1.12799	0.094	1.05937	0.094	1.10153
0.0945	1.12791	0.0945	1.05924	0.0945	1.10143
0.095	1.12782	0.095	1.0591	0.095	1.10133
0.0955	1.12774	0.0955	1.05897	0.0955	1.10124
0.096	1.12766	0.096	1.05885	0.096	1.10115
0.0965	1.12758	0.0965	1.05872	0.0965	1.10106
0.097	1.1275	0.097	1.0586	0.097	1.10098
0.0975	1.12743	0.0975	1.05848	0.0975	1.10089
0.098	1.12735	0.098	1.05837	0.098	1.10081
0.0985	1.12728	0.0985	1.05826	0.0985	1.10073
0.099	1.12721	0.099	1.05815	0.099	1.10065
0.0995	1.12714	0.0995	1.05804	0.0995	1.10057
0.1	1.12707	0.1	1.05793	0.1	1.1005
0.1005	1.12701	0.1005	1.05783	0.1005	1.10042
0.101	1.12694	0.101	1.05773	0.101	1.10035
0.1015	1.12688	0.1015	1.05763	0.1015	1.10028
0.102	1.12682	0.102	1.05754	0.102	1.10021
0.1025	1.12676	0.1025	1.05744	0.1025	1.10014
0.103	1.1267	0.103	1.05735	0.103	1.10008
0.1035	1.12664	0.1035	1.05726	0.1035	1.10001
0.104	1.12658	0.104	1.05717	0.104	1.09995
0.1045	1.12653	0.1045	1.05709	0.1045	1.09989
0.105	1.12647	0.105	1.057	0.105	1.09982
0.1055	1.12642	0.1055	1.05692	0.1055	1.09976
0.106	1.12636	0.106	1.05684	0.106	1.09971
0.1065	1.12631	0.1065	1.05676	0.1065	1.09965
0.107	1.12626	0.107	1.05668	0.107	1.09959
0.1075	1.12621	0.1075	1.0566	0.1075	1.09954
0.108	1.12616	0.108	1.05653	0.108	1.09948
0.1085	1.12611	0.1085	1.05646	0.1085	1.09943
0.109	1.12606	0.109	1.05638	0.109	1.09938
0.1095	1.12602	0.1095	1.05631	0.1095	1.09933
0.11	1.12597	0.11	1.05624	0.11	1.09928
0.1105	1.12593	0.1105	1.05618	0.1105	1.09923
0.111	1.12588	0.111	1.05611	0.111	1.09918
0.1115	1.12584	0.1115	1.05604	0.1115	1.09913
0.112	1.1258	0.112	1.05598	0.112	1.09908
0.1125	1.12575	0.1125	1.05592	0.1125	1.09904
0.113	1.12571	0.113	1.05586	0.113	1.09899
0.1135	1.12567	0.1135	1.0558	0.1135	1.09895
0.114	1.12563	0.114	1.05574	0.114	1.0989
0.1145	1.12559	0.1145	1.05568	0.1145	1.09886
0.115	1.12555	0.115	1.05562	0.115	1.09882
0.1155	1.12551	0.1155	1.05556	0.1155	1.09878
0.116	1.12548	0.116	1.05551	0.116	1.09874
0.1165	1.12544	0.1165	1.05545	0.1165	1.0987
0.117	1.1254	0.117	1.0554	0.117	1.09866
0.1175	1.12537	0.1175	1.05535	0.1175	1.09862
0.118	1.12533	0.118	1.05529	0.118	1.09858
0.1185	1.1253	0.1185	1.05524	0.1185	1.09854
0.119	1.12526	0.119	1.05519	0.119	1.09851
0.1195	1.12523	0.1195	1.05514	0.1195	1.09847
0.12	1.1252	0.12	1.05509	0.12	1.09844
0.1205	1.12516	0.1205	1.05505	0.1205	1.0984
0.121	1.12513	0.121	1.055	0.121	1.09837
0.1215	1.1251	0.1215	1.05495	0.1215	1.09833
0.122	1.12507	0.122	1.05491	0.122	1.0983
0.1225	1.12504	0.1225	1.05486	0.1225	1.09827
0.123	1.12501	0.123	1.05482	0.123	1.09823
0.1235	1.12497	0.1235	1.05478	0.1235	1.0982
0.124	1.12494	0.124	1.05473	0.124	1.09817
0.1245	1.12492	0.1245	1.05469	0.1245	1.09814
0.125	1.12489	0.125	1.05465	0.125	1.09811
0.1255	1.12486	0.1255	1.05461	0.1255	1.09808
0.126	1.12483	0.126	1.05457	0.126	1.09805
0.1265	1.1248	0.1265	1.05453	0.1265	1.09802
0.127	1.12477	0.127	1.05449	0.127	1.09799
0.1275	1.12475	0.1275	1.05445	0.1275	1.09796
0.128	1.12472	0.128	1.05441	0.128	1.09793
0.1285	1.12469	0.1285	1.05437	0.1285	1.0979
0.129	1.12467	0.129	1.05434	0.129	1.09788
0.1295	1.12464	0.1295	1.0543	0.1295	1.09785
0.13	1.12461	0.13	1.05426	0.13	1.09782
0.1305	1.12459	0.1305	1.05423	0.1305	1.09779
0.131	1.12456	0.131	1.05419	0.131	1.09777
0.1315	1.12454	0.1315	1.05416	0.1315	1.09774
0.132	1.12451	0.132	1.05413	0.132	1.09772
0.1325	1.12449	0.1325	1.05409	0.1325	1.09769
0.133	1.12447	0.133	1.05406	0.133	1.09767
0.1335	1.12444	0.1335	1.05403	0.1335	1.09764
0.134	1.12442	0.134	1.05399	0.134	1.09762
0.1345	1.1244	0.1345	1.05396	0.1345	1.09759
0.135	1.12437	0.135	1.05393	0.135	1.09757
0.1355	1.12435	0.1355	1.0539	0.1355	1.09755
0.136	1.12433	0.136	1.05387	0.136	1.09752
0.1365	1.12431	0.1365	1.05384	0.1365	1.0975
0.137	1.12428	0.137	1.05381	0.137	1.09748
0.1375	1.12426	0.1375	1.05378	0.1375	1.09746
0.138	1.12424	0.138	1.05375	0.138	1.09743
0.1385	1.12422	0.1385	1.05372	0.1385	1.09741
0.139	1.1242	0.139	1.05369	0.139	1.09739
0.1395	1.12418	0.1395	1.05366	0.1395	1.09737
0.14	1.12416	0.14	1.05363	0.14	1.09735
0.1405	1.12414	0.1405	1.05361	0.1405	1.09733
0.141	1.12412	0.141	1.05358	0.141	1.09731
0.1415	1.1241	0.1415	1.05355	0.1415	1.09729
0.142	1.12408	0.142	1.05353	0.142	1.09727
0.1425	1.12406	0.1425	1.0535	0.1425	1.09725
0.143	1.12404	0.143	1.05347	0.143	1.09723
0.1435	1.12402	0.1435	1.05345	0.1435	1.09721
0.144	1.124	0.144	1.05342	0.144	1.09719
0.1445	1.12398	0.1445	1.0534	0.1445	1.09717
0.145	1.12396	0.145	1.05337	0.145	1.09715
0.1455	1.12394	0.1455	1.05335	0.1455	1.09713
0.146	1.12393	0.146	1.05332	0.146	1.09711
0.1465	1.12391	0.1465	1.0533	0.1465	1.09709
0.147	1.12389	0.147	1.05327	0.147	1.09708
0.1475	1.12387	0.1475	1.05325	0.1475	1.09706
0.148	1.12385	0.148	1.05323	0.148	1.09704
0.1485	1.12384	0.1485	1.0532	0.1485	1.09702
0.149	1.12382	0.149	1.05318	0.149	1.097
0.1495	1.1238	0.1495	1.05316	0.1495	1.09699
0.15	1.12378	0.15	1.05314	0.15	1.09697

[truncated: 35 more sheets: Fig. 4a, Fig. 4b, Fig. 4c, Fig. 4d, Fig. 4e, Fig. 4f, Fig. 4g, Fig. 4h, Fig. 4i, Fig. 5a, Fig. 5b, Fig. 5c, Fig. 5d, Fig. S3, Fig. S4a, Fig. S4b, Fig. S4c, Fig. S4d, Fig. S5a, Fig. S5b …]
